# Supplementary material for: Mol­ecular and crystal structure of methyl 4-methyl-2,2-dioxo-1H-2λ6,1-benzo­thia­zine-3-carboxyl­ate
Source: Acta Crystallogr E Crystallogr Commun. 2018 Aug 21;74(Pt 9):1299–301. doi: 10.1107/S2056989018011362 (PMC6127716; doi:10.1107/S2056989018011362)
Supplement: Supplementary file 1 [file e-74-01299-sup1.cif]

##############################################################################
#                                                                            #
# This CIF contains the data in a paper accepted for publication in          #
# Acta Crystallographica Section E. It conforms to the requirements of       #
# Notes for Authors for Acta Crystallographica Section E, and has been       #
# peer reviewed under the auspices of the IUCr Commission on Journals.       #
#                                                                            #
# Full details of the Crystallographic Information File format               #
# are given in the paper "The Crystallographic Information File (CIF):       #
# a New Standard Archive File for Crystallography" by S. R. Hall, F. H.      #
# Allen and I. D. Brown [Acta Cryst. (1991), A47, 655-685].                  #
#                                                                            #
# The current version of the core CIF dictionary is obtainable from          #
# ftp://ftp.iucr.org/pub/cif_core.dic.                                       #
#                                                                            #
# Software is freely available for graphical display of the structure(s)     #
# in this CIF. For information consult the CIF software page                 #
# http://www.iucr.org/resources/cif/software.                                #
#                                                                            #
# This file may be used for bona fide research purposes within the           #
# scientific community so long as proper attribution is given to the journal # 
# article from which it was obtained.                                        #
#                                                                            #
##############################################################################
data_I
_audit_creation_method     'SHELXL-2014/7'
_journal_date_recd_electronic     2018-07-24
_journal_date_accepted     2018-08-09
_journal_name_full     'Acta Crystallographica, Section E'
_journal_year     2018
_journal_volume     74
_journal_issue      9
_journal_page_first     1299
_journal_page_last     1301
_journal_paper_category     GO
_journal_paper_doi     10.1107/S2056989018011362
_journal_coeditor_code     ZP2032
_publ_contact_author_name     'Svitlana Shishkina'
_publ_contact_author_address
;
SSI "Institutefor Single crystals" National Academy of Sciences of Ukraine,
60 Nauky ave., Kharkiv 61001, Ukraine
;
_publ_contact_author_email     'sveta@xray.isc.kharkov.com'
_publ_contact_author_fax     ?
_publ_contact_author_phone     '+38 066 771 87 42'
_publ_section_title
;
Molecular and crystal structure of methyl
4-methyl-2,2-dioxo-1<i>H</i>-2\l^6^,1-benzothiazine-3-carboxylate
;
_publ_section_title_footnote     .
loop_
    _publ_author_name
    _publ_author_footnote
    _publ_author_address
    'Shishkina, Svitlana' .
;
SSI "Institute for Single Crystals" National Academy of Sciences of Ukraine, 60
Nauky ave., Kharkiv 61001,
Ukraine
V.N. Karazin Kharkiv National University, 4 Svobody,
Kharkiv 61077, Ukraine
;
    'Ukrainets, Igor' .
;
National University of Pharmacy, 4 Valentinovska Str., Kharkiv 61168,
Ukraine
;
    'Hamza, Ganna' .
;
National University of Pharmacy, 4 Valentinovska Str., Kharkiv 61168,
Ukraine
;
    'Grinevich, Lina' .
;
National University of Pharmacy, 4 Valentinovska Str., Kharkiv 61168,
Ukraine
;
_publ_section_synopsis
;
The molecular and crystal structures of methyl
4-methyl-2,2-dioxo-1<i>H</i>-2\l^6^,1-benzothiazine-3-carboxylate, which
possesses analgesic properties, have been determined
;
_database_code_depnum_ccdc_archive     'CCDC 1861156'
_chemical_name_systematic
;
Methyl
4-methyl-2,2-dioxo-1<i>H</i>-2\l^6^,1-benzothiazine-3-carboxylate
;
_chemical_name_common     ?
_chemical_formula_moiety     'C11 H11 N O4 S'
_chemical_formula_sum     'C11 H11 N O4 S'
_chemical_formula_iupac     'C11 H11 N O4 S'
_chemical_formula_weight     253.27
_chemical_melting_point     ?
_shelx_space_group_comment
;
The symmetry employed for this shelxl refinement is uniquely defined
by the following loop, which should always be used as a source of
symmetry information in preference to the above space-group names.
They are only intended as comments.
;
_space_group_crystal_system     monoclinic
_space_group_name_H-M_alt     'P c'
_space_group_name_Hall     'P -2yc'
loop_
    _space_group_symop_operation_xyz
    'x, y, z'
    'x, -y, z+1/2'
_cell_length_a     7.8367(3)
_cell_length_b     9.6842(4)
_cell_length_c     7.5006(4)
_cell_angle_alpha     90
_cell_angle_beta     93.468(4)
_cell_angle_gamma     90
_cell_volume     568.19(4)
_cell_formula_units_Z     2
_cell_measurement_reflns_used     2089
_cell_measurement_theta_min     4.2
_cell_measurement_theta_max     30.6
_cell_measurement_temperature     293(2)
_exptl_crystal_description     block
_exptl_crystal_colour     colourless
_exptl_crystal_size_max     0.210
_exptl_crystal_size_mid     0.180
_exptl_crystal_size_min     0.150
_exptl_crystal_density_diffrn     1.480
_exptl_crystal_density_meas     ?
_exptl_crystal_density_method     ?
_exptl_crystal_F_000     264
_exptl_absorpt_coefficient_mu     0.287
_exptl_absorpt_correction_type     multi-scan
_exptl_absorpt_process_details
;
(CrysAlis RED; Agilent, 2012)
;
_shelx_estimated_absorpt_T_min     0.945
_shelx_estimated_absorpt_T_max     0.945
_exptl_absorpt_correction_T_min     0.809
_exptl_absorpt_correction_T_max     1.000
_diffrn_ambient_temperature     293(2)
_diffrn_radiation_type     MoK\a
_diffrn_radiation_wavelength     0.71073
_diffrn_measurement_device_type     'Agilent Xcalibur Sapphire3'
_diffrn_measurement_method     '\w-scans'
_diffrn_detector_area_resol_mean     16.1827
_diffrn_reflns_number     5509
_diffrn_reflns_av_R_equivalents     0.0262
_diffrn_reflns_theta_min     3.348
_diffrn_reflns_theta_max     29.992
_diffrn_reflns_theta_full     25.242
_diffrn_measured_fraction_theta_max     0.998
_diffrn_measured_fraction_theta_full     0.997
_diffrn_reflns_limit_h_min     -10
_diffrn_reflns_limit_h_max     11
_diffrn_reflns_limit_k_min     -9
_diffrn_reflns_limit_k_max     13
_diffrn_reflns_limit_l_min     -10
_diffrn_reflns_limit_l_max     10
_refine_special_details     ?
_reflns_number_total     3068
_reflns_number_gt     2803
_reflns_threshold_expression     'I > 2\s(I)'
_refine_ls_structure_factor_coef     Fsqd
_refine_ls_matrix_type     full
_refine_ls_R_factor_all     0.0394
_refine_ls_R_factor_gt     0.0345
_refine_ls_wR_factor_gt     0.0797
_refine_ls_wR_factor_ref     0.0845
_refine_ls_goodness_of_fit_ref     1.036
_refine_ls_restrained_S_all     1.035
_refine_ls_number_reflns     3068
_refine_ls_number_parameters     160
_refine_ls_number_restraints     2
_refine_ls_hydrogen_treatment     mixed
_refine_ls_weighting_scheme     calc
_refine_ls_weighting_details
                      'w=1/[\s^2^(Fo^2^)+(0.0399P)^2^] where P=(Fo^2^+2Fc^2^)/3'
_atom_sites_solution_hydrogens     difmap
_atom_sites_solution_primary     direct
_atom_sites_solution_secondary     difmap
_refine_ls_shift/su_max     0.000
_refine_ls_shift/su_mean     0.000
_refine_diff_density_max     0.190
_refine_diff_density_min     -0.211
_refine_ls_extinction_method     none
_refine_ls_extinction_coef     .
_refine_ls_abs_structure_details
;
Flack <i>x</i> determined using 1127 quotients
[(<i>I</i>^+^)-(<i>I</i>^-^)]/[(<i>I</i>^+^)+(<i>I</i>^-^)]
(Parsons et al., 2013)
;
_refine_ls_abs_structure_Flack     0.04(5)
loop_
    _atom_type_symbol
    _atom_type_description
    _atom_type_scat_dispersion_real
    _atom_type_scat_dispersion_imag
    _atom_type_scat_source
    'C' 'C' 0.0033 0.0016
                         'International Tables Vol C Tables 4.2.6.8 and 6.1.1.4'
    'H' 'H' 0.0000 0.0000
                         'International Tables Vol C Tables 4.2.6.8 and 6.1.1.4'
    'N' 'N' 0.0061 0.0033
                         'International Tables Vol C Tables 4.2.6.8 and 6.1.1.4'
    'O' 'O' 0.0106 0.0060
                         'International Tables Vol C Tables 4.2.6.8 and 6.1.1.4'
    'S' 'S' 0.1246 0.1234
                         'International Tables Vol C Tables 4.2.6.8 and 6.1.1.4'
_computing_data_collection
;
CrysAlis CCD (Agilent, 2012)
;
_computing_cell_refinement
;
CrysAlis RED (Agilent, 2012)
;
_computing_data_reduction
;
CrysAlis RED (Agilent, 2012)
;
_computing_structure_solution
;
<i>SHELXS2014/7</i> (Sheldrick, 2008)
;
_computing_structure_refinement
;
<i>SHELXL2014/7</i> (Sheldrick, 2015)
;
_computing_molecular_graphics
;
Mercury (Macrae <i>et al.</i>,  2008)
;
_computing_publication_material
;
<i>SHELXL2014/7</i> (Sheldrick, 2015)
;
loop_
    _atom_site_type_symbol
    _atom_site_label
    _atom_site_fract_x
    _atom_site_fract_y
    _atom_site_fract_z
    _atom_site_U_iso_or_equiv
    _atom_site_adp_type
    _atom_site_calc_flag
    _atom_site_occupancy
    _atom_site_disorder_assembly
    _atom_site_disorder_group
    S S1 0.82278(8) 0.16925(5) 0.52933(8) 0.03401(14) Uani d 1 . .
    O O1 0.6143(4) 0.5195(2) 0.4202(4) 0.0679(7) Uani d 1 . .
    O O2 0.8581(3) 0.4555(2) 0.5668(3) 0.0514(5) Uani d 1 . .
    O O3 0.9468(3) 0.2019(2) 0.4041(3) 0.0477(5) Uani d 1 . .
    O O4 0.8846(2) 0.15240(18) 0.7126(2) 0.0416(4) Uani d 1 . .
    N N1 0.7250(3) 0.0322(2) 0.4558(3) 0.0420(5) Uani d 1 . .
    H H1N 0.780(5) -0.012(4) 0.388(5) 0.064(11) Uiso d 1 . .
    C C1 0.5686(3) -0.0083(2) 0.5189(3) 0.0364(5) Uani d 1 . .
    C C2 0.5276(4) -0.1480(3) 0.5226(4) 0.0459(6) Uani d 1 . .
    H H2 0.6049 -0.2136 0.4864 0.055 Uiso calc 1 . .
    C C3 0.3720(5) -0.1882(3) 0.5802(4) 0.0558(8) Uani d 1 . .
    H H3 0.3433 -0.2814 0.5814 0.067 Uiso calc 1 . .
    C C4 0.2584(4) -0.0915(4) 0.6361(4) 0.0570(8) Uani d 1 . .
    H H4 0.1550 -0.1198 0.6786 0.068 Uiso calc 1 . .
    C C5 0.2967(4) 0.0469(3) 0.6297(4) 0.0469(6) Uani d 1 . .
    H H5 0.2174 0.1112 0.6652 0.056 Uiso calc 1 . .
    C C6 0.4538(3) 0.0927(3) 0.5705(3) 0.0374(5) Uani d 1 . .
    C C7 0.4909(3) 0.2408(3) 0.5508(3) 0.0384(5) Uani d 1 . .
    C C8 0.6512(3) 0.2858(3) 0.5222(3) 0.0365(5) Uani d 1 . .
    C C9 0.7020(4) 0.4337(3) 0.4961(4) 0.0431(6) Uani d 1 . .
    C C10 0.9327(5) 0.5898(3) 0.5392(5) 0.0634(9) Uani d 1 . .
    H H10A 1.0462 0.5924 0.5949 0.095 Uiso calc 1 . .
    H H10B 0.8640 0.6595 0.5908 0.095 Uiso calc 1 . .
    H H10C 0.9375 0.6066 0.4134 0.095 Uiso calc 1 . .
    C C11 0.3470(5) 0.3403(3) 0.5685(6) 0.0599(10) Uani d 1 . .
    H H11A 0.3055 0.3331 0.6860 0.090 Uiso calc 1 . .
    H H11B 0.2562 0.3192 0.4811 0.090 Uiso calc 1 . .
    H H11C 0.3869 0.4326 0.5498 0.090 Uiso calc 1 . .
loop_
    _atom_site_aniso_label
    _atom_site_aniso_U_11
    _atom_site_aniso_U_22
    _atom_site_aniso_U_33
    _atom_site_aniso_U_12
    _atom_site_aniso_U_13
    _atom_site_aniso_U_23
    S1 0.0300(3) 0.0345(2) 0.0379(3) 0.0013(2) 0.0052(2) 0.0017(2)
    O1 0.0679(16) 0.0430(11) 0.0907(18) 0.0062(10) -0.0134(14) 0.0153(11)
    O2 0.0499(13) 0.0386(9) 0.0646(14) -0.0088(9) -0.0041(10) 0.0034(8)
    O3 0.0423(11) 0.0504(11) 0.0519(12) 0.0000(9) 0.0161(9) 0.0048(9)
    O4 0.0372(10) 0.0453(10) 0.0421(11) -0.0009(7) -0.0014(8) 0.0061(7)
    N1 0.0383(12) 0.0385(11) 0.0505(13) -0.0010(9) 0.0116(10) -0.0106(9)
    C1 0.0333(12) 0.0388(12) 0.0367(13) -0.0032(10) 0.0000(10) -0.0034(9)
    C2 0.0472(16) 0.0391(13) 0.0508(16) -0.0035(11) -0.0007(13) 0.0006(11)
    C3 0.059(2) 0.0488(16) 0.059(2) -0.0186(14) 0.0022(15) 0.0046(12)
    C4 0.0461(17) 0.072(2) 0.0530(17) -0.0189(15) 0.0062(13) 0.0059(15)
    C5 0.0349(13) 0.0617(17) 0.0444(15) -0.0021(12) 0.0040(12) -0.0013(12)
    C6 0.0323(12) 0.0426(13) 0.0369(12) 0.0005(10) -0.0004(9) -0.0029(9)
    C7 0.0328(12) 0.0405(13) 0.0416(13) 0.0036(10) -0.0010(10) -0.0047(10)
    C8 0.0370(13) 0.0343(11) 0.0383(13) 0.0052(9) 0.0010(10) -0.0012(9)
    C9 0.0474(15) 0.0347(12) 0.0469(16) 0.0045(11) -0.0004(13) -0.0027(10)
    C10 0.069(2) 0.0425(17) 0.078(2) -0.0173(15) 0.0017(18) -0.0029(15)
    C11 0.0372(17) 0.0518(15) 0.091(3) 0.0120(13) 0.0055(18) -0.0072(15)
_geom_special_details
;
 All esds (except the esd in the dihedral angle between two l.s. planes)
 are estimated using the full covariance matrix.  The cell esds are taken
 into account individually in the estimation of esds in distances, angles
 and torsion angles; correlations between esds in cell parameters are only
 used when they are defined by crystal symmetry.  An approximate (isotropic)
 treatment of cell esds is used for estimating esds involving l.s. planes.
;
loop_
    _geom_bond_atom_site_label_1
    _geom_bond_atom_site_label_2
    _geom_bond_site_symmetry_2
    _geom_bond_distance
    _geom_bond_publ_flag
    S1 O3 . 1.4271(19) ?
    S1 O4 . 1.4391(19) ?
    S1 N1 . 1.613(2) ?
    S1 C8 . 1.754(3) ?
    O1 C9 . 1.199(4) ?
    O2 C9 . 1.321(4) ?
    O2 C10 . 1.446(4) ?
    N1 C1 . 1.397(3) ?
    C1 C2 . 1.391(3) ?
    C1 C6 . 1.400(3) ?
    C2 C3 . 1.375(5) ?
    C3 C4 . 1.375(5) ?
    C4 C5 . 1.375(4) ?
    C5 C6 . 1.406(4) ?
    C6 C7 . 1.472(4) ?
    C7 C8 . 1.359(4) ?
    C7 C11 . 1.496(4) ?
    C8 C9 . 1.503(4) ?
loop_
    _geom_angle_atom_site_label_1
    _geom_angle_atom_site_label_2
    _geom_angle_atom_site_label_3
    _geom_angle_site_symmetry_1
    _geom_angle_site_symmetry_3
    _geom_angle
    _geom_angle_publ_flag
    O3 S1 O4 . . 116.79(13) ?
    O3 S1 N1 . . 106.58(13) ?
    O4 S1 N1 . . 111.04(12) ?
    O3 S1 C8 . . 112.85(12) ?
    O4 S1 C8 . . 108.38(12) ?
    N1 S1 C8 . . 99.88(13) ?
    C9 O2 C10 . . 117.3(2) ?
    C1 N1 S1 . . 121.58(18) ?
    C2 C1 N1 . . 119.2(2) ?
    C2 C1 C6 . . 121.4(2) ?
    N1 C1 C6 . . 119.3(2) ?
    C3 C2 C1 . . 119.5(3) ?
    C2 C3 C4 . . 120.4(3) ?
    C5 C4 C3 . . 120.5(3) ?
    C4 C5 C6 . . 121.1(3) ?
    C1 C6 C5 . . 117.2(2) ?
    C1 C6 C7 . . 121.3(2) ?
    C5 C6 C7 . . 121.4(3) ?
    C8 C7 C6 . . 121.2(2) ?
    C8 C7 C11 . . 121.1(3) ?
    C6 C7 C11 . . 117.7(2) ?
    C7 C8 C9 . . 125.5(2) ?
    C7 C8 S1 . . 120.2(2) ?
    C9 C8 S1 . . 114.1(2) ?
    O1 C9 O2 . . 124.7(3) ?
    O1 C9 C8 . . 125.0(3) ?
    O2 C9 C8 . . 110.3(2) ?
loop_
    _geom_torsion_atom_site_label_1
    _geom_torsion_atom_site_label_2
    _geom_torsion_atom_site_label_3
    _geom_torsion_atom_site_label_4
    _geom_torsion_site_symmetry_1
    _geom_torsion_site_symmetry_2
    _geom_torsion_site_symmetry_3
    _geom_torsion_site_symmetry_4
    _geom_torsion
    _geom_torsion_publ_flag
    O3 S1 N1 C1 . . . . -163.3(2) ?
    O4 S1 N1 C1 . . . . 68.5(2) ?
    C8 S1 N1 C1 . . . . -45.7(2) ?
    S1 N1 C1 C2 . . . . -149.9(2) ?
    S1 N1 C1 C6 . . . . 32.6(3) ?
    N1 C1 C2 C3 . . . . -178.3(3) ?
    C6 C1 C2 C3 . . . . -0.8(4) ?
    C1 C2 C3 C4 . . . . -0.9(5) ?
    C2 C3 C4 C5 . . . . 2.1(5) ?
    C3 C4 C5 C6 . . . . -1.6(4) ?
    C2 C1 C6 C5 . . . . 1.3(4) ?
    N1 C1 C6 C5 . . . . 178.8(2) ?
    C2 C1 C6 C7 . . . . -174.3(2) ?
    N1 C1 C6 C7 . . . . 3.2(4) ?
    C4 C5 C6 C1 . . . . -0.1(4) ?
    C4 C5 C6 C7 . . . . 175.5(2) ?
    C1 C6 C7 C8 . . . . -15.6(4) ?
    C5 C6 C7 C8 . . . . 169.1(3) ?
    C1 C6 C7 C11 . . . . 166.1(3) ?
    C5 C6 C7 C11 . . . . -9.2(4) ?
    C6 C7 C8 C9 . . . . 178.5(2) ?
    C11 C7 C8 C9 . . . . -3.3(4) ?
    C6 C7 C8 S1 . . . . -6.1(3) ?
    C11 C7 C8 S1 . . . . 172.1(2) ?
    O3 S1 C8 C7 . . . . 145.0(2) ?
    O4 S1 C8 C7 . . . . -84.1(2) ?
    N1 S1 C8 C7 . . . . 32.2(2) ?
    O3 S1 C8 C9 . . . . -39.2(2) ?
    O4 S1 C8 C9 . . . . 91.8(2) ?
    N1 S1 C8 C9 . . . . -151.97(19) ?
    C10 O2 C9 O1 . . . . -4.8(5) ?
    C10 O2 C9 C8 . . . . 174.5(2) ?
    C7 C8 C9 O1 . . . . -35.2(5) ?
    S1 C8 C9 O1 . . . . 149.2(3) ?
    C7 C8 C9 O2 . . . . 145.5(3) ?
    S1 C8 C9 O2 . . . . -30.1(3) ?
loop_
    _geom_hbond_atom_site_label_D
    _geom_hbond_atom_site_label_H
    _geom_hbond_atom_site_label_A
    _geom_hbond_site_symmetry_A
    _geom_hbond_distance_DH
    _geom_hbond_distance_HA
    _geom_hbond_distance_DA
    _geom_hbond_angle_DHA
    C11 H11C O1 . 0.96 2.24 2.986(5) 133
    N1 H1N O4 2_554 0.81(4) 2.09(4) 2.891(3) 170(4)
    C4 H4 O3 2_455 0.93 2.55 3.427(3) 157.8
_shelx_hkl_file
;
   2   0   0  480.44   10.20
   3   0   0  181.63    4.17
   4   0   0   44.95    1.41
   5   0   0   19.33    0.87
   6   0   0   14.97    0.82
   7   0   0    9.09    0.68
   8   0   0   14.16    0.92
  -8   0   0   12.24    0.72
   9   0   0    9.82    0.82
  10   0   0    2.05    0.41
  11   0   0    2.70    0.49
  11   1   0    2.22    0.46
  10   1   0    0.17    0.19
   9   1   0    0.93    0.25
   8   1   0    4.01    0.49
   7   1   0    8.11    0.65
   6   1   0    2.61    0.33
   5   1   0    1.41    0.22
   4   1   0  100.41    2.63
   3   1   0   71.44    1.89
   2   1   0   44.53    1.21
  -1  -1   0   73.17    1.70
   1  -1   0   70.99    1.59
  -1   1   0   70.85    1.60
  -2   1   0   41.24    1.05
   2  -1   0   41.43    1.09
  -3   1   0   68.61    1.71
   3  -1   0   70.12    1.80
  -4   1   0   97.01    2.39
   4  -1   0   99.47    2.54
  -5   1   0    1.37    0.18
   5  -1   0    1.45    0.23
   6  -1   0    2.84    0.34
  -6   1   0    2.48    0.26
   7  -1   0    8.34    0.63
  -7   1   0    6.80    0.48
   8  -1   0    4.17    0.48
  -8   1   0    3.58    0.37
   9  -1   0    1.00    0.26
  10  -1   0    0.10    0.09
  11  -1   0    1.71    0.38
  11   2   0    0.32    0.18
  10   2   0    0.49    0.22
   9   2   0    1.17    0.28
   8   2   0    0.29    0.16
   7   2   0   40.80    1.67
   6   2   0   33.22    1.38
   5   2   0    2.21    0.28
   4   2   0    3.18    0.31
   3   2   0   16.46    0.69
   2   2   0  165.72    3.78
   1   2   0   39.99    1.03
   1   2   0   37.90    1.05
   0   2   0   10.81    0.39
   0  -2   0   10.67    0.35
   0  -2   0   10.34    0.40
   0   2   0   10.83    0.39
  -1   2   0   38.61    1.01
  -1   2   0   39.00    0.90
  -1   2   0   38.16    1.02
  -1   2   0   35.81    0.93
  -2   2   0  158.17    3.52
   2  -2   0  155.55    3.44
   2  -2   0  154.20    3.27
  -2   2   0  153.42    3.45
   3  -2   0   15.34    0.61
  -3   2   0   16.72    0.60
  -4   2   0    2.47    0.22
   4  -2   0    2.97    0.27
   5  -2   0    2.34    0.27
  -5   2   0    2.35    0.24
   6  -2   0   32.26    1.26
  -6   2   0   31.43    1.13
   7  -2   0   39.60    1.53
  -7   2   0   36.79    1.32
   8  -2   0    0.04    0.10
  -8   2   0    0.24    0.08
   9  -2   0    1.10    0.29
  10  -2   0    0.62    0.24
  11  -2   0   -0.03    0.14
  10   3   0    2.15    0.43
   9   3   0    9.06    0.83
   8   3   0    2.36    0.39
   7   3   0   15.81    0.98
   6   3   0   15.62    0.90
   5   3   0   47.08    1.64
   4   3   0   46.60    1.53
   3   3   0  198.52    4.64
   2   3   0  172.39    3.98
   1   3   0  284.61    6.11
   1   3   0  275.09    6.15
   0   3   0  338.48    7.32
   0   3   0  348.57    7.34
   0  -3   0  330.73    7.23
  -1   3   0  275.38    5.96
  -1   3   0  267.27    5.94
   1  -3   0  266.61    5.72
  -1   3   0  279.55    5.83
  -2   3   0  160.55    3.77
  -2   3   0  165.01    3.76
  -2   3   0  166.79    3.53
  -3   3   0  184.62    4.26
   3  -3   0  183.81    4.15
  -3   3   0  180.95    4.17
   3  -3   0  170.79    3.86
  -3   3   0  172.94    3.86
  -4   3   0   40.85    1.19
  -4   3   0   42.09    1.30
   4  -3   0   41.21    1.22
   5  -3   0   43.12    1.31
  -5   3   0   44.06    1.25
  -6   3   0   15.58    0.74
   6  -3   0   15.89    0.82
   7  -3   0   14.37    0.83
  -7   3   0   13.87    0.74
   8  -3   0    2.31    0.34
  -8   3   0    1.97    0.27
   9  -3   0    7.54    0.69
  10  -3   0    1.39    0.30
  11  -3   0    0.56    0.23
 -11   3   0    0.46    0.21
  10   4   0    0.76    0.31
   9   4   0    1.95    0.41
   8   4   0    1.56    0.35
   7   4   0    3.25    0.45
   6   4   0    3.11    0.40
   5   4   0    3.06    0.37
   4   4   0    1.11    0.22
   3   4   0   28.93    1.07
   2   4   0  131.95    3.20
   1   4   0   87.24    2.15
   1   4   0   84.53    2.22
   0   4   0    0.13    0.08
   0   4   0    0.04    0.07
  -1   4   0   87.02    2.05
   1  -4   0   81.07    1.92
  -1   4   0   83.51    2.16
  -1   4   0   84.31    2.16
  -1   4   0   83.42    2.15
  -2   4   0  132.10    2.92
  -2   4   0  124.76    3.15
  -2   4   0  129.95    3.16
  -3   4   0   27.35    0.99
  -3   4   0   28.30    1.03
  -4   4   0    0.65    0.06
  -4   4   0    0.72    0.06
  -4   4   0    1.36    0.22
  -4   4   0    0.96    0.16
   4  -4   0    1.04    0.17
  -5   4   0    2.61    0.29
   5  -4   0    2.93    0.31
  -5   4   0    2.69    0.32
   6  -4   0    2.45    0.30
  -6   4   0    2.71    0.36
  -6   4   0    2.27    0.28
   7  -4   0    2.36    0.33
  -7   4   0    2.40    0.31
  -7   4   0    2.48    0.36
  -8   4   0    0.86    0.23
   8  -4   0    1.10    0.25
   9  -4   0    1.49    0.32
  -9   4   0    1.90    0.37
 -10   4   0    0.63    0.22
  10  -4   0    0.24    0.15
  10   5   0    0.66    0.24
   9   5   0    6.14    0.70
   8   5   0    7.51    0.73
   7   5   0    8.27    0.72
   6   5   0    2.31    0.36
   5   5   0   22.35    1.09
   4   5   0    0.54    0.13
   3   5   0    2.77    0.30
   2   5   0   53.23    1.58
   2   5   0   51.58    1.63
   1   5   0   97.36    2.44
   1   5   0   96.50    2.56
   0   5   0   41.52    1.33
  -1   5   0   97.06    2.39
  -1   5   0   96.31    2.51
  -1   5   0   93.95    2.51
  -2   5   0   49.84    1.25
  -2   5   0   49.16    1.47
  -2   5   0   50.36    1.49
  -3   5   0    2.94    0.31
  -3   5   0    3.27    0.33
  -3   5   0    3.04    0.19
  -4   5   0    1.06    0.21
  -4   5   0    0.85    0.20
   5  -5   0   21.20    0.93
  -5   5   0   23.30    1.01
  -5   5   0   21.77    1.03
  -6   5   0    2.65    0.36
   6  -5   0    2.00    0.28
  -6   5   0    2.00    0.28
  -7   5   0    7.07    0.56
   7  -5   0    6.64    0.57
  -7   5   0    7.52    0.65
   8  -5   0    6.46    0.60
  -8   5   0    6.95    0.67
  -9   5   0    5.31    0.62
   9  -5   0    4.77    0.55
 -10   5   0    0.80    0.28
   9   6   0    0.34    0.19
   8   6   0    4.34    0.58
   7   6   0    4.34    0.52
   6   6   0    9.18    0.72
   5   6   0   20.49    1.06
   4   6   0   98.12    2.83
   3   6   0   16.38    0.81
   2   6   0   26.88    1.03
   2   6   0   26.34    1.09
   1   6   0   49.61    1.49
   1   6   0   50.03    1.62
   0   6   0   62.61    1.89
  -1   6   0   53.54    1.54
  -1   6   0   51.44    1.64
  -1   6   0   50.75    1.64
  -2   6   0   25.28    1.00
  -2   6   0   25.87    0.83
  -2   6   0   26.48    1.02
  -3   6   0   17.34    0.62
  -3   6   0   16.13    0.83
  -3   6   0   16.93    0.83
  -4   6   0   98.67    2.78
  -4   6   0   98.28    2.81
  -5   6   0   20.13    1.04
  -5   6   0   21.42    1.01
  -6   6   0    9.09    0.70
  -6   6   0    9.48    0.67
  -7   6   0    4.26    0.46
   7  -6   0    4.40    0.46
  -7   6   0    4.81    0.54
   8  -6   0    3.37    0.43
  -8   6   0    5.05    0.58
  -9   6   0    0.68    0.22
 -10   6   0    1.51    0.37
   9   7   0    0.25    0.17
   8   7   0    1.43    0.34
   7   7   0    3.08    0.47
   6   7   0    7.62    0.68
   5   7   0    1.76    0.32
   4   7   0    4.16    0.44
   3   7   0    9.22    0.61
   2   7   0    2.22    0.27
   2   7   0    2.32    0.31
   1   7   0   48.71    1.52
   1   7   0   48.17    1.67
   0   7   0   16.08    0.83
  -1   7   0   48.95    1.65
  -1   7   0   48.62    1.53
  -1   7   0   48.49    1.66
  -2   7   0    2.40    0.24
  -2   7   0    2.12    0.30
  -2   7   0    2.44    0.32
  -3   7   0    8.91    0.45
  -3   7   0    8.01    0.59
  -3   7   0    9.89    0.66
  -4   7   0    3.94    0.43
  -4   7   0    4.26    0.44
  -5   7   0    1.56    0.29
  -5   7   0    1.61    0.29
  -6   7   0    6.24    0.60
  -6   7   0    6.75    0.59
  -7   7   0    3.16    0.45
  -7   7   0    2.31    0.36
  -8   7   0    1.57    0.34
  -9   7   0    0.13    0.15
   9   8   0    1.00    0.34
   8   8   0    2.41    0.45
   7   8   0    4.49    0.56
   6   8   0    3.51    0.47
   5   8   0    1.80    0.32
   4   8   0    1.31    0.25
   3   8   0    1.79    0.28
   2   8   0   37.16    1.37
   2   8   0   35.11    1.48
   1   8   0   16.65    0.79
   1   8   0   16.75    0.92
   0   8   0   16.85    0.86
   0   8   0   17.26    0.78
   0   8   0   18.23    0.95
  -1   8   0   15.95    0.79
  -1   8   0   17.13    0.92
  -1   8   0   17.12    0.92
  -2   8   0   32.97    1.18
  -2   8   0   36.14    1.43
  -2   8   0   35.04    1.41
  -3   8   0    2.42    0.34
  -3   8   0    1.86    0.22
  -3   8   0    1.89    0.32
  -4   8   0    1.39    0.28
  -4   8   0    1.08    0.25
  -5   8   0    1.56    0.28
  -5   8   0    1.78    0.31
  -6   8   0    3.50    0.46
  -6   8   0    3.57    0.47
  -7   8   0    3.84    0.48
  -7   8   0    4.94    0.59
  -8   8   0    2.92    0.47
  -9   8   0    0.63    0.24
   8   9   0    0.85    0.27
   7   9   0    2.86    0.47
   6   9   0    4.63    0.57
   5   9   0    7.88    0.70
   4   9   0    9.54    0.72
   3   9   0    4.45    0.45
   2   9   0    7.39    0.57
   2   9   0    8.97    0.70
   1   9   0   12.57    0.83
   1   9   0   12.19    0.78
   1   9   0   12.28    0.69
   0   9   0    6.31    0.53
   0   9   0    6.48    0.58
   0   9   0    5.87    0.44
  -1   9   0   12.67    0.84
  -1   9   0   12.14    0.71
  -2   9   0    6.80    0.49
  -2   9   0    8.01    0.65
  -2   9   0    7.25    0.63
  -3   9   0    4.56    0.51
  -3   9   0    5.21    0.54
  -4   9   0    9.82    0.76
  -4   9   0    9.80    0.75
  -5   9   0    6.50    0.64
  -5   9   0    6.68    0.64
  -6   9   0    4.69    0.56
  -6   9   0    4.21    0.54
  -7   9   0    2.92    0.47
  -8   9   0    1.06    0.31
   7  10   0    0.08    0.11
   6  10   0    5.45    0.62
   5  10   0    2.25    0.39
   4  10   0    4.04    0.48
   3  10   0    5.55    0.53
   2  10   0    6.09    0.60
   2  10   0    5.51    0.50
   2  10   0    6.73    0.66
   1  10   0    3.44    0.46
   1  10   0    2.55    0.37
   1  10   0    2.20    0.30
   0  10   0    2.35    0.34
   0  10   0    2.11    0.28
   0  10   0    2.14    0.35
  -1  10   0    2.52    0.34
  -1  10   0    2.30    0.38
  -2  10   0    5.73    0.48
  -2  10   0    6.10    0.61
  -2  10   0    6.21    0.60
  -3  10   0    5.74    0.60
  -3  10   0    5.42    0.58
  -4  10   0    4.37    0.53
  -4  10   0    4.15    0.53
  -5  10   0    2.24    0.39
  -5  10   0    2.15    0.39
  -6  10   0    5.87    0.64
  -6  10   0    5.60    0.64
  -7  10   0    0.05    0.10
  -7  10   0   -0.02    0.14
  -8  10   0    0.21    0.16
   7  11   0    1.02    0.30
   6  11   0    0.30    0.16
   6  11   0    0.64    0.26
   5  11   0    6.30    0.65
   5  11   0    6.33    0.73
   4  11   0    2.98    0.49
   4  11   0    3.21    0.44
   3  11   0    2.01    0.33
   3  11   0    1.90    0.38
   2  11   0    2.63    0.42
   2  11   0    2.82    0.45
   2  11   0    2.01    0.32
   1  11   0    1.64    0.31
   1  11   0    1.93    0.37
   0  11   0    4.68    0.55
   0  11   0    4.06    0.47
  -1  11   0    1.60    0.31
  -1  11   0    1.49    0.27
  -2  11   0    2.95    0.44
  -3  11   0    2.50    0.43
  -3  11   0    1.96    0.38
  -4  11   0    3.20    0.48
  -4  11   0    3.77    0.51
  -5  11   0    6.54    0.70
  -5  11   0    5.43    0.64
  -6  11   0    0.34    0.17
  -6  11   0    0.53    0.24
  -7  11   0    1.17    0.34
   6  12   0    0.48    0.23
   5  12   0    0.72    0.28
   4  12   0    2.85    0.49
   3  12   0    5.05    0.62
   2  12   0    1.96    0.38
   1  12   0    0.90    0.28
   1  12   0    0.47    0.20
   0  12   0    4.59    0.59
   0  12   0    3.58    0.46
  -1  12   0    0.52    0.22
  -2  12   0    1.80    0.35
  -3  12   0    4.53    0.58
  -4  12   0    2.63    0.46
  -4  12   0    2.70    0.46
  -5  12   0    0.46    0.20
  -5  12   0    0.65    0.26
  -6  12   0    0.43    0.22
   3  13   0    4.13    0.58
   2  13   0    0.20    0.17
   1  13   0    0.13    0.13
   1  13   0    0.24    0.17
   0  13   0    0.29    0.15
  -1  13   0    0.48    0.23
  -2  13   0    0.65    0.26
  -3  13   0    4.47    0.62
  -5  13   0    0.52    0.25
   2  14   0    1.53    0.35
   1  14   0    0.18    0.13
   2  14   1    0.09    0.13
  -3  13   1    5.93    0.72
  -2  13   1    2.79    0.48
  -1  13   1   -0.01    0.09
   0  13   1   -0.08    0.13
   1  13   1    0.23    0.15
   1  13   1    0.25    0.15
   2  13   1    1.22    0.31
   3  13   1    5.19    0.66
  -5  12   1    0.30    0.20
  -5  12   1    0.33    0.18
  -4  12   1    0.74    0.29
  -3  12   1    0.63    0.27
  -2  12   1    0.16    0.14
  -1  12   1    2.65    0.44
   0  12   1    3.33    0.44
   0  12   1    3.32    0.51
   1  12   1    2.63    0.42
   1  12   1    3.47    0.52
   2  12   1    0.14    0.14
   2  12   1    0.28    0.17
   3  12   1   -0.06    0.10
   4  12   1   -0.04    0.11
   5  12   1    0.15    0.15
   6  12   1   -0.05    0.12
  -6  11   1    1.35    0.33
  -6  11   1    1.49    0.34
  -5  11   1    1.80    0.37
  -5  11   1    1.57    0.33
  -4  11   1    5.58    0.64
  -4  11   1    4.84    0.57
  -3  11   1    2.99    0.46
  -2  11   1    6.84    0.69
  -1  11   1    3.16    0.45
  -1  11   1    3.25    0.40
   0  11   1    5.91    0.56
   0  11   1    6.88    0.69
   0  11   1    5.50    0.51
   1  11   1    0.36    0.19
   1  11   1    0.22    0.10
   2  11   1    1.63    0.35
   2  11   1    1.77    0.31
   3  11   1    1.20    0.28
   4  11   1    3.58    0.48
   5  11   1    1.25    0.31
   6  11   1    0.56    0.20
  -7  10   1    4.03    0.56
  -7  10   1    3.17    0.49
  -6  10   1    2.46    0.41
  -6  10   1    3.76    0.52
  -5  10   1    9.64    0.83
  -5  10   1    8.57    0.75
  -4  10   1    7.41    0.67
  -4  10   1    7.88    0.72
  -3  10   1   11.21    0.85
  -3  10   1    9.28    0.74
  -2  10   1    4.07    0.51
  -1  10   1    4.96    0.46
  -1  10   1    5.79    0.59
   0  10   1    2.72    0.34
   0  10   1    3.50    0.45
   1  10   1   15.75    1.00
   1  10   1   13.88    0.83
   2  10   1    4.75    0.49
   2  10   1    5.26    0.57
   3  10   1   10.34    0.78
   4  10   1    3.95    0.48
   5  10   1    7.15    0.70
   6  10   1    4.25    0.57
   7  10   1    1.80    0.39
  -8   9   1    1.83    0.41
  -7   9   1    0.40    0.19
  -7   9   1    0.46    0.20
  -6   9   1    1.63    0.34
  -6   9   1    1.38    0.29
  -5   9   1    0.99    0.25
  -5   9   1    1.12    0.29
  -4   9   1    0.30    0.15
  -4   9   1    0.25    0.13
  -3   9   1    1.84    0.29
  -3   9   1    2.74    0.39
  -2   9   1   10.97    0.78
  -2   9   1    9.17    0.57
  -1   9   1    1.34    0.28
  -1   9   1    1.25    0.23
   0   9   1    3.77    0.44
   1   9   1    5.55    0.55
   1   9   1    5.70    0.49
   2   9   1    2.66    0.35
   2   9   1    3.83    0.45
   3   9   1    3.40    0.42
   4   9   1    1.39    0.30
   5   9   1    1.69    0.33
   6   9   1    1.03    0.27
   7   9   1    0.15    0.16
   8   9   1    0.91    0.32
  -9   8   1    1.77    0.40
  -8   8   1    0.17    0.19
  -7   8   1    3.54    0.50
  -6   8   1    1.06    0.27
  -5   8   1   17.87    1.06
  -5   8   1   18.06    1.02
  -4   8   1    5.73    0.56
  -4   8   1    5.41    0.52
  -3   8   1    4.77    0.49
  -3   8   1    4.56    0.45
  -2   8   1   56.64    1.69
  -2   8   1   56.48    1.91
  -2   8   1   56.47    1.97
  -1   8   1   40.36    1.57
   0   8   1    4.12    0.43
   1   8   1    4.19    0.44
   1   8   1    4.11    0.39
   2   8   1   17.93    0.99
   2   8   1   17.83    0.91
   3   8   1    2.73    0.36
   4   8   1    4.30    0.48
   5   8   1    7.59    0.67
   6   8   1    2.62    0.41
   7   8   1    2.26    0.40
   8   8   1    1.23    0.34
  -9   7   1    3.49    0.54
  -8   7   1    3.59    0.52
  -7   7   1   11.29    0.88
  -6   7   1    4.41    0.51
  -5   7   1    4.82    0.51
  -4   7   1   18.95    0.96
  -4   7   1   18.95    1.00
  -3   7   1   15.60    0.60
  -3   7   1   17.34    0.87
  -3   7   1   15.96    0.87
  -2   7   1   73.48    2.23
  -2   7   1   72.14    2.16
  -2   7   1   70.27    1.94
  -1   7   1   81.43    2.44
   0   7   1   42.43    1.53
   1   7   1   74.04    2.28
   2   7   1   84.89    2.49
   2   7   1   90.42    2.62
   3   7   1    0.99    0.20
   4   7   1   10.47    0.73
   5   7   1    2.71    0.39
   6   7   1    5.36    0.59
   7   7   1    5.11    0.59
   8   7   1    5.40    0.65
   9   7   1    0.91    0.29
 -10   6   1    0.40    0.22
  -9   6   1    2.19    0.40
  -8   6   1    0.01    0.10
  -7   6   1    0.35    0.18
  -6   6   1    5.52    0.48
  -6   6   1    7.26    0.63
  -5   6   1    7.26    0.60
  -5   6   1    7.13    0.53
  -4   6   1   31.48    1.30
  -3   6   1    5.89    0.29
  -3   6   1    6.45    0.47
  -3   6   1    5.90    0.28
  -3   6   1    6.02    0.49
  -2   6   1    8.89    0.40
  -2   6   1    8.75    0.54
  -2   6   1    8.35    0.56
  -1   6   1   18.75    0.87
  -1   6   1   18.21    0.81
   0   6   1   12.91    0.69
   1   6   1   16.45    0.81
   2   6   1    0.39    0.12
   2   6   1    0.31    0.12
   3   6   1    0.12    0.13
   4   6   1    9.03    0.64
   5   6   1    9.29    0.70
   6   6   1    1.23    0.27
   7   6   1    0.26    0.16
   8   6   1    1.61    0.37
   9   6   1    3.13    0.50
  10  -5  -1    0.70    0.24
 -10   5   1    1.10    0.33
  -9   5   1    2.10    0.42
   9  -5  -1    1.05    0.28
  -8   5   1    7.48    0.71
   8  -5  -1    7.23    0.66
  -7   5   1    6.06    0.60
   7  -5  -1    5.82    0.55
  -7   5   1    5.02    0.44
   6  -5  -1   11.38    0.73
  -6   5   1   10.53    0.74
  -6   5   1   10.59    0.63
  -5   5   1   41.72    1.13
  -5   5   1   46.65    1.66
  -5   5   1   45.19    1.47
  -4   5   1   57.65    1.69
  -4   5   1   52.67    1.33
  -4   5   1   57.23    1.82
  -3   5   1    3.83    0.36
  -3   5   1    3.57    0.18
  -3   5   1    3.85    0.22
  -2   5   1   21.23    0.67
  -2   5   1   19.99    0.87
  -2   5   1   21.99    0.85
  -1   5   1   17.74    0.77
  -1   5   1   17.37    0.63
  -1   5   1   17.16    0.72
   0   5   1    7.89    0.49
   1   5   1   59.61    1.76
   2   5   1   12.34    0.65
   2   5   1   12.32    0.64
   3   5   1    6.06    0.46
   4   5   1   22.36    1.04
   5   5   1   45.59    1.71
   6   5   1    9.91    0.76
   7   5   1    4.91    0.57
   8   5   1    3.78    0.54
   9   5   1    5.59    0.68
  10   5   1    1.16    0.34
  11  -4  -1   -0.11    0.11
 -10   4   1    1.60    0.38
  10  -4  -1    0.64    0.23
  -9   4   1    5.85    0.65
   9  -4  -1    5.45    0.61
  -8   4   1   16.40    1.04
   8  -4  -1   14.13    0.94
   7  -4  -1   28.27    1.29
  -7   4   1   25.72    1.06
  -7   4   1   29.17    1.35
  -6   4   1   20.62    1.03
  -6   4   1   18.54    0.82
   6  -4  -1   19.75    0.98
  -6   4   1   17.78    0.70
   5  -4  -1   42.45    1.48
  -5   4   1   41.84    1.34
  -5   4   1   43.41    1.54
  -5   4   1   40.19    1.16
  -4   4   1   26.24    0.78
  -4   4   1   25.49    0.94
   4  -4  -1   25.55    1.01
  -4   4   1   27.32    1.08
  -3   4   1  131.48    2.99
  -3   4   1  134.04    3.35
  -3   4   1  136.61    3.23
  -2   4   1   33.38    0.90
  -2   4   1   31.50    1.10
  -1   4   1  190.46    4.43
  -1   4   1  199.61    4.26
  -1   4   1  191.84    4.36
   0   4   1    5.84    0.33
   0   4   1    5.36    0.36
   1   4   1  355.77    7.85
   2   4   1  110.30    2.82
   2   4   1  112.37    2.83
   3   4   1  118.07    3.06
   4   4   1    7.49    0.54
   5   4   1   15.71    0.87
   6   4   1    1.00    0.22
   7   4   1   13.14    0.90
   8   4   1    5.10    0.60
   9   4   1    6.82    0.72
  10   4   1    1.27    0.36
  11  -3  -1    0.63    0.25
  10  -3  -1    0.11    0.11
   9  -3  -1    0.29    0.20
   8  -3  -1    0.80    0.24
  -7   3   1   19.63    0.84
   7  -3  -1   21.08    1.07
   6  -3  -1    7.48    0.57
  -6   3   1    7.51    0.45
  -5   3   1    1.87    0.20
   5  -3  -1    2.05    0.27
  -4   3   1   13.70    0.57
   4  -3  -1   13.05    0.65
  -4   3   1   13.51    0.68
  -3   3   1   66.57    1.61
   3  -3  -1   66.51    1.82
  -3   3   1   65.99    1.71
  -3   3   1   65.26    1.85
  -2   3   1  189.23    4.37
  -2   3   1  197.65    4.16
  -1   3   1   14.20    0.52
  -1   3   1   14.18    0.48
  -1   3   1   13.95    0.56
   0   3   1   15.13    0.54
   0   3   1   14.10    0.56
   1   3   1    2.71    0.22
   1   3   1    2.55    0.22
   2   3   1   16.65    0.68
   3   3   1   69.55    1.97
   4   3   1    7.90    0.52
   5   3   1    1.61    0.28
   6   3   1    9.40    0.69
   7   3   1   11.46    0.83
   8   3   1    3.54    0.50
   9   3   1    1.57    0.36
  10   3   1    0.04    0.15
  11  -2  -1    1.41    0.37
  10  -2  -1    1.12    0.30
   9  -2  -1    5.65    0.61
   8  -2  -1   11.06    0.80
   7  -2  -1    7.34    0.59
  -7   2   1    5.45    0.38
  -6   2   1   32.00    1.01
   6  -2  -1   34.65    1.31
  -5   2   1   48.46    1.30
   5  -2  -1   44.12    1.09
   5  -2  -1   48.84    1.55
   4  -2  -1    3.06    0.29
  -4   2   1    3.29    0.22
  -3   2   1   88.98    2.07
   3  -2  -1   85.09    2.22
  -2   2   1   98.57    2.40
  -2   2   1   99.12    2.25
   2  -2  -1  101.13    2.40
  -2   2   1   97.76    2.26
   2  -2  -1   98.24    2.26
   1  -2  -1  251.96    5.68
  -1   2   1  258.02    5.77
  -1   2   1  270.12    5.68
  -1   2   1  278.38    5.68
   0   2   1   29.51    0.81
   0   2   1   28.03    0.81
   1   2   1  366.37    7.88
   1   2   1  366.01    7.84
   2   2   1   80.08    2.04
   3   2   1   61.28    1.74
   4   2   1    3.26    0.32
   5   2   1    3.62    0.38
   6   2   1   28.75    1.27
   7   2   1    0.45    0.18
   8   2   1   19.29    1.14
   9   2   1    5.62    0.63
  10   2   1    5.67    0.68
  11   2   1    2.20    0.45
  11  -1  -1    0.48    0.20
  10  -1  -1    0.59    0.23
   9  -1  -1    3.03    0.45
   8  -1  -1   16.25    0.99
   7  -1  -1    7.42    0.43
  -7   1   1    7.82    0.46
   7  -1  -1    9.50    0.68
   6  -1  -1   67.36    1.80
  -6   1   1   70.18    1.85
   6  -1  -1   72.11    2.19
  -5   1   1   50.36    1.38
   5  -1  -1   52.25    1.37
   5  -1  -1   52.97    1.67
   4  -1  -1   12.89    0.45
   4  -1  -1   12.37    0.61
  -4   1   1   13.10    0.46
   3  -1  -1   60.82    1.69
  -3   1   1   63.95    1.48
   3  -1  -1   64.01    1.46
   2  -1  -1  123.68    2.65
  -2   1   1  127.25    2.66
   2  -1  -1  122.66    2.63
   2  -1  -1  121.88    2.84
  -1   1   1  163.04    3.54
   0   1   1  471.50    9.75
   0  -1  -1  457.37    9.80
   1   1   1  274.89    5.85
  -1  -1  -1  268.19    5.78
   2   1   1   99.56    2.39
   3   1   1   25.72    0.90
   4   1   1   15.45    0.72
   5   1   1   20.89    0.95
   6   1   1   27.27    1.20
   7   1   1    7.11    0.61
   8   1   1   11.97    0.87
   9   1   1    5.70    0.63
  10   1   1    3.65    0.54
  11   1   1    1.63    0.41
  11   0  -1    0.15    0.18
  10   0  -1   -0.25    0.17
   9   0  -1   -0.08    0.11
   8   0  -1   -0.19    0.14
  -7   0   1   -0.07    0.07
   7   0  -1   -0.24    0.18
   6   0  -1   -0.05    0.11
   5   0  -1    0.21    0.13
   4   0  -1    0.02    0.10
   3   0  -1    0.12    0.08
   2   0  -1    0.02    0.05
   2   0  -1    0.09    0.05
  -1   0   1    0.31    0.06
   1   0  -1    0.14    0.04
   1   0  -1    0.15    0.03
  -1   0  -1    0.23    0.05
   1   0   1    0.24    0.05
   1   0   1    0.13    0.04
   2   0   1    0.02    0.05
   3   0   1    0.05    0.07
   4   0   1   -0.01    0.07
   5   0   1   -0.08    0.08
   6   0   1   -0.18    0.18
   7   0   1    0.17    0.12
   8   0   1    0.21    0.15
  -9   0  -1   -0.06    0.09
   9   0   1    0.06    0.13
  10   0   1   -0.14    0.11
  11   0   1   -0.14    0.11
  11   1  -1    0.89    0.30
  10   1  -1    0.97    0.30
   9   1  -1    3.02    0.45
   8   1  -1   18.12    1.08
   7   1  -1   10.47    0.75
   6   1  -1   76.04    2.36
   5   1  -1   54.47    1.76
   4   1  -1   13.41    0.66
   3   1  -1   64.96    1.76
   2   1  -1  126.67    2.95
   2   1  -1  129.09    2.98
   1   1  -1  162.70    3.57
   1   1  -1  165.60    3.54
  -1  -1   1  163.52    3.55
  -1  -1   1  160.12    3.59
  -1  -1   1  160.82    3.49
   1   1  -1  161.07    3.48
   0  -1   1  478.57    9.90
   0  -1   1  476.49   10.00
   0  -1   1  466.44    9.97
  -1   1  -1  267.54    5.78
  -1   1  -1  275.09    5.76
  -1   1  -1  273.04    5.78
   1  -1   1  283.70    5.76
   1  -1   1  267.21    5.77
  -1   1  -1  275.76    5.89
  -2   1  -1   93.76    2.18
   2  -1   1   95.17    2.18
   2  -1   1   99.38    2.23
   3  -1   1   24.49    0.82
   4  -1   1   14.80    0.66
   5  -1   1   19.23    0.85
  -6   1  -1   26.79    1.07
   6  -1   1   26.29    1.12
   7  -1   1    7.18    0.59
  -7   1  -1    7.41    0.55
  -8   1  -1    9.89    0.69
   8  -1   1   10.94    0.79
   9  -1   1    4.61    0.55
  10  -1   1    2.84    0.45
  11  -1   1    1.07    0.31
  10   2  -1    1.28    0.32
   9   2  -1    5.91    0.64
   8   2  -1   11.25    0.85
   7   2  -1    7.23    0.62
   6   2  -1   36.03    1.44
   5   2  -1   53.61    1.77
   4   2  -1    3.37    0.33
   3   2  -1   92.37    2.37
   2   2  -1  105.55    2.53
   1   2  -1  273.42    5.76
   1   2  -1  268.32    5.86
  -1  -2   1  262.98    5.76
   0   2  -1   28.04    0.77
   0   2  -1   29.26    0.83
   0   2  -1   28.20    0.81
   0   2  -1   28.96    0.82
   0  -2   1   27.18    0.77
  -1   2  -1  376.73    7.78
  -1   2  -1  353.02    7.83
  -1   2  -1  363.79    7.76
   1  -2   1  372.40    7.64
   1  -2   1  349.81    7.77
  -2   2  -1   75.76    1.72
  -2   2  -1   75.97    1.95
  -2   2  -1   78.00    1.82
   2  -2   1   78.13    1.81
  -2   2  -1   79.34    1.90
  -3   2  -1   57.23    1.41
   3  -2   1   60.84    1.54
  -3   2  -1   58.45    1.61
   4  -2   1    3.24    0.28
  -4   2  -1    2.84    0.27
   5  -2   1    3.24    0.32
  -5   2  -1    3.19    0.31
  -6   2  -1   27.90    1.10
   6  -2   1   25.21    1.09
  -7   2  -1    0.49    0.15
   7  -2   1    0.54    0.18
   8  -2   1   18.37    1.03
  -8   2  -1   17.07    0.93
   9  -2   1    4.95    0.55
  10  -2   1    4.11    0.54
  11  -2   1    1.28    0.33
  10   3  -1    0.05    0.15
   9   3  -1    0.13    0.10
   9   3  -1    0.33    0.17
   8   3  -1    0.95    0.27
   7   3  -1   23.08    1.20
   6   3  -1    7.61    0.60
   5   3  -1    1.74    0.27
   4   3  -1   13.38    0.69
   3   3  -1   69.79    1.92
   2   3  -1  202.63    4.58
   1   3  -1   14.76    0.59
   1   3  -1   14.40    0.51
   1   3  -1   14.86    0.58
   0   3  -1   15.08    0.60
   0   3  -1   15.34    0.56
   0   3  -1   15.09    0.59
   0   3  -1   15.63    0.44
   0   3  -1   15.45    0.58
  -1   3  -1    3.09    0.22
  -1   3  -1    2.59    0.12
  -1   3  -1    3.17    0.21
  -1   3  -1    2.95    0.23
  -2   3  -1   15.81    0.50
   2  -3   1   16.37    0.50
  -2   3  -1   16.40    0.65
  -2   3  -1   16.91    0.63
  -3   3  -1   64.58    1.74
   3  -3   1   64.24    1.58
  -3   3  -1   66.79    1.73
  -3   3  -1   59.46    1.36
   4  -3   1    7.11    0.40
  -4   3  -1    7.26    0.46
  -4   3  -1    7.37    0.46
  -4   3  -1    6.48    0.28
  -5   3  -1    1.81    0.24
   5  -3   1    1.51    0.20
  -5   3  -1    1.75    0.25
   6  -3   1    8.54    0.57
  -6   3  -1    9.26    0.59
   7  -3   1   10.56    0.69
  -7   3  -1   10.65    0.68
   8  -3   1    2.54    0.36
  -8   3  -1    2.56    0.34
   9  -3   1    1.27    0.29
 -10   3  -1    0.30    0.17
  10  -3   1    0.09    0.08
 -11   3  -1    0.02    0.12
  10   4  -1    1.27    0.34
   9   4  -1    4.12    0.52
   9   4  -1    5.95    0.67
   8   4  -1   15.06    1.02
   7   4  -1   30.65    1.43
   6   4  -1   21.99    1.11
   5   4  -1   45.50    1.63
   4   4  -1   26.61    1.07
   3   4  -1  137.37    3.40
   2   4  -1   34.62    1.09
   1   4  -1  206.24    4.44
   1   4  -1  198.00    4.62
   1   4  -1  199.18    4.58
   0   4  -1    5.71    0.25
   0   4  -1    5.68    0.35
   0   4  -1    5.57    0.35
   0   4  -1    5.05    0.35
   0   4  -1    5.15    0.36
  -1   4  -1  363.61    7.39
  -1   4  -1  348.75    7.42
  -1   4  -1  362.24    7.52
  -2   4  -1  108.32    2.61
  -2   4  -1  110.38    2.50
  -2   4  -1  106.71    2.67
  -3   4  -1  111.64    2.82
  -3   4  -1  110.69    2.84
   3  -4   1  109.64    2.61
  -4   4  -1    7.82    0.50
   4  -4   1    7.25    0.41
  -4   4  -1    7.64    0.49
  -5   4  -1   15.28    0.79
   5  -4   1   14.86    0.70
  -5   4  -1   14.81    0.76
  -6   4  -1    1.24    0.24
  -6   4  -1    0.99    0.21
   6  -4   1    0.85    0.18
   7  -4   1   10.81    0.70
  -7   4  -1   11.59    0.74
  -7   4  -1   12.81    0.82
  -8   4  -1    3.82    0.47
  -8   4  -1    3.52    0.41
   8  -4   1    3.12    0.40
  -9   4  -1    6.15    0.65
   9  -4   1    5.77    0.59
 -10   4  -1    1.01    0.29
  10   5  -1    1.36    0.37
  10   5  -1    1.05    0.28
   9   5  -1    1.86    0.39
   9   5  -1    1.62    0.35
   8   5  -1    7.14    0.71
   7   5  -1    5.80    0.58
   6   5  -1   11.07    0.79
   5   5  -1   47.17    1.71
   4   5  -1   58.10    1.85
   3   5  -1    4.09    0.35
   2   5  -1   22.19    0.84
   1   5  -1   18.46    0.80
   1   5  -1   18.51    0.67
   1   5  -1   18.23    0.78
   0   5  -1    8.12    0.47
   0   5  -1    7.93    0.35
   0   5  -1    7.59    0.48
   0   5  -1    8.13    0.47
  -1   5  -1   58.32    1.70
  -1   5  -1   58.94    1.76
  -1   5  -1   59.01    1.65
  -1   5  -1   61.23    1.79
  -2   5  -1   11.95    0.64
  -2   5  -1   11.51    0.52
  -2   5  -1   11.65    0.59
  -3   5  -1    5.30    0.43
  -3   5  -1    4.87    0.39
  -4   5  -1   20.72    0.94
  -4   5  -1   21.61    0.95
   5  -5   1   41.13    1.36
  -5   5  -1   43.95    1.55
  -5   5  -1   42.70    1.53
  -6   5  -1   10.27    0.71
  -6   5  -1   10.22    0.68
   6  -5   1    8.78    0.57
  -7   5  -1    4.99    0.52
   7  -5   1    4.55    0.44
  -7   5  -1    5.01    0.50
  -8   5  -1    3.04    0.40
   8  -5   1    2.78    0.38
  -9   5  -1    5.46    0.62
 -10   5  -1    0.80    0.26
  10   6  -1    0.15    0.12
   9   6  -1    1.81    0.42
   9   6  -1    1.52    0.35
   8   6  -1   -0.13    0.13
   7   6  -1    0.29    0.14
   6   6  -1    6.36    0.59
   5   6  -1    8.09    0.62
   4   6  -1   31.88    1.27
   3   6  -1    6.68    0.48
   2   6  -1    8.61    0.50
   1   6  -1   20.08    0.89
   1   6  -1   19.42    0.88
   1   6  -1   19.77    0.75
   0   6  -1   12.62    0.65
   0   6  -1   12.47    0.66
   0   6  -1   13.17    0.52
   0   6  -1   12.89    0.69
  -1   6  -1   15.88    0.80
  -1   6  -1   15.99    0.71
  -1   6  -1   16.23    0.77
  -1   6  -1   16.16    0.80
   2  -6   1    0.34    0.04
  -2   6  -1    0.71    0.17
  -2   6  -1    0.37    0.13
  -2   6  -1    0.60    0.16
  -2   6  -1    0.57    0.11
  -3   6  -1   -0.10    0.11
  -3   6  -1    0.12    0.11
  -3   6  -1   -0.04    0.05
  -4   6  -1    9.98    0.67
  -4   6  -1    9.22    0.61
  -5   6  -1    8.76    0.63
  -5   6  -1    8.86    0.65
  -6   6  -1    1.01    0.21
  -6   6  -1    1.17    0.26
  -7   6  -1    0.16    0.12
  -7   6  -1    0.12    0.13
  -8   6  -1    0.99    0.26
  -8   6  -1    0.97    0.26
  -9   6  -1    2.16    0.39
 -10   6  -1    1.03    0.30
  10   7  -1    0.93    0.30
   9   7  -1    3.32    0.53
   9   7  -1    3.05    0.51
   8   7  -1    3.38    0.52
   8   7  -1    3.09    0.48
   7   7  -1   10.71    0.86
   6   7  -1    3.18    0.43
   5   7  -1    5.06    0.50
   4   7  -1   19.14    0.96
   3   7  -1   16.26    0.82
   2   7  -1   72.34    2.28
   2   7  -1   74.72    2.10
   1   7  -1   85.78    2.48
   1   7  -1   85.21    2.25
   1   7  -1   84.54    2.50
   0   7  -1   41.84    1.24
   0   7  -1   42.25    1.49
   0   7  -1   41.55    1.44
   0   7  -1   42.66    1.53
  -1   7  -1   74.56    2.23
  -1   7  -1   72.39    2.10
  -1   7  -1   75.67    2.28
  -2   7  -1   86.96    2.58
  -2   7  -1   85.01    2.48
  -2   7  -1   86.10    2.32
  -2   7  -1   83.92    2.55
  -3   7  -1    0.85    0.18
  -3   7  -1    0.59    0.13
  -3   7  -1    0.58    0.23
  -4   7  -1    8.06    0.60
  -4   7  -1    8.00    0.63
  -5   7  -1    2.34    0.35
  -5   7  -1    2.49    0.35
  -6   7  -1    5.22    0.54
  -6   7  -1    4.92    0.52
  -7   7  -1    5.17    0.57
  -7   7  -1    5.13    0.56
  -8   7  -1    4.83    0.55
  -8   7  -1    5.28    0.60
  -9   7  -1    1.10    0.30
   9   8  -1    2.00    0.44
   9   8  -1    2.23    0.46
   8   8  -1    0.06    0.14
   8   8  -1    0.07    0.11
   7   8  -1    3.39    0.48
   7   8  -1    2.67    0.46
   6   8  -1    1.84    0.33
   5   8  -1   18.12    1.03
   4   8  -1    6.01    0.53
   3   8  -1    4.75    0.44
   3   8  -1    4.67    0.49
   2   8  -1   56.40    1.77
   2   8  -1   57.59    1.99
   1   8  -1   38.00    1.27
   1   8  -1   39.74    1.52
   1   8  -1   36.42    1.46
   0   8  -1    4.10    0.42
   0   8  -1    3.47    0.38
   0   8  -1    3.92    0.30
  -1   8  -1    4.55    0.45
  -1   8  -1    4.18    0.30
  -1   8  -1    4.99    0.48
  -1   8  -1    4.22    0.40
  -2   8  -1   18.18    0.84
  -2   8  -1   18.19    0.96
  -2   8  -1   19.27    1.01
  -3   8  -1    3.11    0.40
  -3   8  -1    2.29    0.34
  -3   8  -1    2.63    0.35
  -3   8  -1    2.13    0.25
  -4   8  -1    4.54    0.47
  -4   8  -1    5.03    0.53
  -4   8  -1    3.81    0.47
  -5   8  -1    7.49    0.63
  -5   8  -1    8.28    0.70
  -6   8  -1    2.60    0.41
  -6   8  -1    2.51    0.39
  -7   8  -1    2.62    0.41
  -7   8  -1    3.02    0.45
  -8   8  -1    1.17    0.30
  -8   8  -1    0.99    0.28
  -9   8  -1    0.67    0.24
   8   9  -1    2.44    0.47
   8   9  -1    2.20    0.43
   7   9  -1    0.51    0.20
   7   9  -1    0.64    0.26
   6   9  -1    1.39    0.31
   6   9  -1    2.10    0.41
   5   9  -1    0.63    0.24
   5   9  -1    0.75    0.22
   4   9  -1    0.74    0.21
   4   9  -1    0.24    0.12
   3   9  -1    1.94    0.29
   3   9  -1    2.59    0.40
   2   9  -1   10.82    0.78
   2   9  -1   10.73    0.65
   1   9  -1    0.99    0.22
   1   9  -1    1.16    0.19
   1   9  -1    0.68    0.20
   0   9  -1    4.05    0.46
   0   9  -1    3.83    0.41
   0   9  -1    4.00    0.33
  -1   9  -1    5.38    0.47
  -1   9  -1    5.96    0.57
  -1   9  -1    5.79    0.54
  -2   9  -1    3.59    0.44
  -2   9  -1    3.60    0.44
  -2   9  -1    3.36    0.35
  -3   9  -1    3.53    0.45
  -3   9  -1    4.58    0.51
  -4   9  -1    1.02    0.29
  -4   9  -1    1.17    0.26
  -4   9  -1    1.13    0.26
  -5   9  -1    1.42    0.31
  -5   9  -1    1.49    0.30
  -5   9  -1    1.88    0.37
  -6   9  -1    0.77    0.24
  -6   9  -1    0.86    0.25
  -7   9  -1   -0.10    0.18
  -7   9  -1    0.10    0.11
  -8   9  -1    0.81    0.26
   8  10  -1    1.32    0.35
   7  10  -1    3.92    0.55
   7  10  -1    4.69    0.65
   6  10  -1    3.02    0.50
   6  10  -1    2.62    0.42
   5  10  -1    9.12    0.83
   5  10  -1    8.61    0.72
   4  10  -1    7.05    0.62
   4  10  -1    7.66    0.73
   3  10  -1   11.13    0.86
   3  10  -1    9.92    0.69
   2  10  -1    3.64    0.39
   2  10  -1    4.44    0.51
   1  10  -1    5.95    0.57
   1  10  -1    5.69    0.60
   0  10  -1    3.43    0.45
   0  10  -1    2.51    0.35
  -1  10  -1   13.39    0.81
  -1  10  -1   14.47    0.93
  -2  10  -1    6.12    0.61
  -2  10  -1    4.83    0.45
  -2  10  -1    6.03    0.59
  -3  10  -1    9.47    0.79
  -3  10  -1   10.25    0.79
  -4  10  -1    4.13    0.50
  -4  10  -1    4.53    0.56
  -5  10  -1    8.06    0.73
  -5  10  -1    8.47    0.79
  -6  10  -1    4.10    0.57
  -6  10  -1    4.22    0.54
  -7  10  -1    1.41    0.32
  -7  10  -1    2.05    0.42
   7  11  -1   -0.07    0.12
   6  11  -1    1.03    0.29
   6  11  -1    1.04    0.32
   5  11  -1    2.04    0.45
   5  11  -1    1.81    0.33
   4  11  -1    5.78    0.66
   3  11  -1    1.97    0.37
   2  11  -1    7.54    0.71
   1  11  -1    3.64    0.48
   1  11  -1    3.54    0.46
   0  11  -1    5.82    0.57
   0  11  -1    6.44    0.65
  -1  11  -1    0.36    0.16
  -1  11  -1    0.38    0.19
  -2  11  -1    2.19    0.41
  -2  11  -1    1.18    0.28
  -3  11  -1    1.97    0.36
  -3  11  -1    1.75    0.37
  -4  11  -1    4.23    0.55
  -4  11  -1    3.72    0.54
  -5  11  -1    1.06    0.30
  -5  11  -1    1.00    0.31
  -6  11  -1    0.55    0.23
  -6  11  -1    0.33    0.20
  -7  11  -1    0.18    0.18
  -7  11  -1    0.16    0.11
   5  12  -1    0.42    0.22
   4  12  -1    0.27    0.23
   3  12  -1    0.04    0.11
   2  12  -1    0.14    0.15
   1  12  -1    3.00    0.48
   1  12  -1    2.35    0.40
   0  12  -1    3.13    0.47
   0  12  -1    3.26    0.45
  -1  12  -1    2.59    0.43
  -2  12  -1    0.33    0.17
  -3  12  -1   -0.23    0.18
  -3  12  -1    0.03    0.12
  -4  12  -1    0.17    0.20
  -4  12  -1    0.00    0.11
  -5  12  -1   -0.02    0.09
  -5  12  -1    0.39    0.19
  -6  12  -1    0.15    0.17
   3  13  -1    5.70    0.68
   2  13  -1    2.31    0.42
   1  13  -1    0.08    0.14
   1  13  -1   -0.15    0.14
   0  13  -1    0.26    0.15
   0  13  -1    0.20    0.21
  -1  13  -1    0.38    0.20
  -2  13  -1    1.98    0.40
  -3  13  -1    5.04    0.64
  -4  13  -1    1.18    0.34
   1  14  -1    1.19    0.31
  -2  13   2    0.24    0.19
  -1  13   2    1.87    0.41
   0  13   2    0.35    0.18
   1  13   2    0.03    0.13
   1  13   2    0.06    0.10
   2  13   2    0.04    0.11
   4  13   2    0.82    0.26
  -4  12   2    1.03    0.33
  -3  12   2    2.87    0.50
  -2  12   2    1.86    0.38
  -1  12   2    0.77    0.25
   0  12   2    4.71    0.61
   0  12   2    3.21    0.43
   1  12   2    0.26    0.19
   1  12   2    0.20    0.12
   2  12   2    0.94    0.25
   2  12   2    1.49    0.37
   3  12   2    2.73    0.44
   4  12   2    3.50    0.51
   5  12   2    0.76    0.24
  -6  11   2    0.65    0.26
  -5  11   2    4.65    0.60
  -4  11   2    4.82    0.61
  -3  11   2    0.72    0.25
  -2  11   2    2.22    0.41
  -1  11   2    2.27    0.41
   0  11   2    5.79    0.63
   1  11   2    3.71    0.51
   1  11   2    3.92    0.48
   2  11   2    3.01    0.47
   2  11   2    2.51    0.40
   3  11   2    2.32    0.38
   4  11   2    3.30    0.48
   5  11   2    4.02    0.55
   6  11   2    0.47    0.22
  -7  10   2    0.09    0.13
  -6  10   2    1.72    0.38
  -5  10   2    0.36    0.21
  -5  10   2    0.14    0.13
  -4  10   2    7.56    0.73
  -4  10   2    6.36    0.60
  -3  10   2    9.48    0.80
  -2  10   2    4.43    0.53
  -1  10   2    3.25    0.46
   0  10   2    1.69    0.32
   1  10   2    0.43    0.16
   1  10   2    0.83    0.24
   2  10   2   -0.10    0.11
   2  10   2   -0.05    0.14
   3  10   2    0.34    0.15
   4  10   2    1.00    0.26
   5  10   2    0.08    0.13
   6  10   2    3.43    0.53
   7  10   2    0.60    0.25
  -8   9   2    1.33    0.34
  -7   9   2    7.07    0.75
  -6   9   2    6.74    0.69
  -6   9   2    5.71    0.58
  -5   9   2    6.65    0.66
  -5   9   2    5.60    0.55
  -4   9   2    5.52    0.53
  -4   9   2    5.81    0.60
  -3   9   2    5.00    0.54
  -2   9   2    8.33    0.70
  -1   9   2   11.10    0.80
   0   9   2    1.29    0.26
   1   9   2    4.01    0.48
   2   9   2    3.89    0.48
   2   9   2    3.31    0.41
   3   9   2    2.22    0.35
   4   9   2    4.82    0.54
   5   9   2    7.00    0.69
   6   9   2    6.28    0.68
   7   9   2    5.31    0.67
  -8   8   2    1.92    0.40
  -7   8   2    2.84    0.46
  -6   8   2    3.27    0.47
  -6   8   2    2.54    0.36
  -5   8   2    3.95    0.49
  -5   8   2    2.74    0.37
  -4   8   2    1.99    0.32
  -4   8   2    3.04    0.37
  -3   8   2    1.77    0.32
  -3   8   2    1.70    0.27
  -2   8   2   17.45    0.97
  -1   8   2   13.43    0.84
   0   8   2   11.14    0.75
   1   8   2   17.31    0.97
   2   8   2   25.97    1.20
   2   8   2   26.37    1.25
   3   8   2    1.65    0.29
   4   8   2   11.53    0.83
   5   8   2    6.25    0.63
   6   8   2    3.11    0.47
   7   8   2    1.20    0.30
   8   8   2    1.01    0.30
  -9   7   2    0.67    0.28
  -8   7   2    2.55    0.44
  -7   7   2    4.32    0.54
  -6   7   2    0.68    0.21
  -5   7   2   -0.11    0.14
  -5   7   2    0.03    0.08
  -4   7   2    9.33    0.61
  -4   7   2    9.00    0.68
  -3   7   2    8.59    0.46
  -3   7   2    9.63    0.60
  -3   7   2    9.17    0.66
  -2   7   2    3.01    0.36
  -2   7   2    2.67    0.26
  -1   7   2   58.20    1.73
  -1   7   2   61.69    1.98
   0   7   2   17.77    0.92
   1   7   2    9.62    0.65
   2   7   2   15.25    0.85
   2   7   2   15.82    0.87
   3   7   2    5.53    0.51
   4   7   2    0.48    0.19
   5   7   2    0.64    0.19
   6   7   2    1.81    0.37
   7   7   2    6.15    0.68
   8   7   2    2.51    0.46
   9   7   2    0.17    0.15
  -9   6   2    1.61    0.36
  -8   6   2    5.95    0.65
  -7   6   2   11.02    0.86
  -6   6   2   24.43    1.26
  -5   6   2   17.35    0.98
  -4   6   2  101.19    2.91
  -4   6   2   96.88    2.43
  -4   6   2  103.05    2.74
  -3   6   2    4.66    0.44
  -3   6   2    4.50    0.38
  -3   6   2    4.87    0.32
  -2   6   2   43.11    1.27
  -2   6   2   39.96    1.34
  -2   6   2   41.47    1.47
  -1   6   2   20.38    0.92
  -1   6   2   20.61    0.81
   0   6   2   13.34    0.65
   0   6   2   12.86    0.71
   1   6   2    0.47    0.15
   2   6   2    7.36    0.53
   2   6   2    6.76    0.52
   3   6   2   19.44    0.97
   4   6   2   40.18    1.59
   5   6   2   34.65    1.52
   6   6   2    2.54    0.41
   7   6   2   11.62    0.92
   8   6   2    6.34    0.71
   9   6   2    2.56    0.47
  10  -5  -2    0.57    0.26
 -10   5   2    0.29    0.18
  -9   5   2    6.18    0.69
   9  -5  -2    4.97    0.61
   8  -5  -2    4.81    0.56
  -8   5   2    5.24    0.60
   7  -5  -2    5.17    0.55
  -7   5   2    4.93    0.55
  -6   5   2    1.24    0.25
  -5   5   2   17.34    0.95
  -5   5   2   16.56    0.67
  -4   5   2   37.58    1.14
  -4   5   2   38.17    1.44
  -3   5   2    1.82    0.18
  -3   5   2    2.09    0.28
  -3   5   2    1.91    0.22
  -2   5   2   11.66    0.65
  -2   5   2   12.09    0.53
  -2   5   2   12.24    0.57
  -1   5   2    4.00    0.35
  -1   5   2    3.85    0.30
   0   5   2   39.32    1.25
   0   5   2   38.94    1.31
   1   5   2   56.27    1.69
   1   5   2   56.65    1.71
   2   5   2   15.31    0.75
   3   5   2    7.22    0.54
   4   5   2    4.81    0.46
   5   5   2    1.06    0.25
   6   5   2    3.93    0.48
   7   5   2    6.55    0.66
   8   5   2    3.58    0.52
   9   5   2    3.67    0.54
  11  -4  -2    0.46    0.24
 -10   4   2    3.68    0.57
  10  -4  -2    3.17    0.50
   9  -4  -2    0.58    0.22
  -9   4   2    0.99    0.28
   8  -4  -2    5.94    0.62
  -8   4   2    7.36    0.71
   7  -4  -2    4.59    0.50
  -7   4   2    4.25    0.50
  -6   4   2    2.05    0.24
  -6   4   2    2.33    0.35
   6  -4  -2    2.54    0.35
  -5   4   2    2.89    0.36
  -5   4   2    3.07    0.27
   5  -4  -2    2.72    0.34
  -4   4   2    7.37    0.40
  -4   4   2    7.56    0.54
  -3   4   2   16.37    0.63
  -3   4   2   16.61    0.78
  -2   4   2   15.57    0.60
  -2   4   2   15.12    0.70
  -2   4   2   15.82    0.60
  -1   4   2    9.28    0.45
  -1   4   2    8.52    0.48
   0   4   2   77.73    2.04
   0   4   2   77.19    2.07
   1   4   2   30.51    1.07
   1   4   2   32.46    1.08
   2   4   2   25.75    0.99
   2   4   2   24.64    0.95
   3   4   2   17.72    0.84
   4   4   2    5.30    0.46
   5   4   2    2.49    0.34
   6   4   2   13.63    0.89
   7   4   2    6.99    0.66
   8   4   2    1.22    0.29
   9   4   2    2.34    0.58
  10   4   2    1.11    0.34
  11  -3  -2    0.65    0.27
  10  -3  -2    3.30    0.52
   9  -3  -2    8.25    0.77
   8  -3  -2   10.66    0.82
   7  -3  -2   38.16    1.59
   6  -3  -2   77.81    2.33
  -6   3   2   67.54    1.81
   5  -3  -2   69.17    2.14
  -4   3   2   33.97    1.08
  -4   3   2   34.11    1.25
   4  -3  -2   33.96    1.25
  -3   3   2  108.87    2.48
  -3   3   2  107.11    2.65
  -2   3   2   36.65    1.07
  -2   3   2   34.74    1.15
  -2   3   2   36.49    0.99
  -1   3   2   50.17    1.38
  -1   3   2   51.35    1.43
   0   3   2   25.32    0.86
   0   3   2   25.46    0.84
   1   3   2   27.30    0.94
   1   3   2   26.78    0.89
   2   3   2   86.10    2.30
   3   3   2  166.45    4.08
   4   3   2   27.95    1.14
   5   3   2   13.51    0.80
   6   3   2    4.87    0.51
   7   3   2    9.07    0.74
   8   3   2    3.72    0.50
   9   3   2   11.13    0.94
  10   3   2    3.91    0.58
  11  -2  -2    0.02    0.12
  10  -2  -2    0.30    0.14
   9  -2  -2    0.60    0.22
   8  -2  -2    1.83    0.34
   7  -2  -2   11.76    0.80
  -6   2   2   55.23    1.46
   6  -2  -2   63.82    2.00
   5  -2  -2    5.34    0.45
  -5   2   2    5.19    0.26
   4  -2  -2   19.61    0.87
   3  -2  -2   12.49    0.61
   3  -2  -2   11.44    0.39
  -3   2   2   11.96    0.39
  -3   2   2   13.00    0.54
  -2   2   2   38.13    0.99
  -2   2   2   40.90    1.14
  -2   2   2   39.25    1.17
   2  -2  -2   37.09    0.99
  -1   2   2  231.23    5.19
  -1   2   2  239.53    5.22
   0   2   2    4.97    0.30
   0   2   2    5.34    0.28
   1   2   2   28.07    0.83
   1   2   2   27.28    0.91
   2   2   2   49.66    1.45
   2   2   2   48.61    1.44
   3   2   2   47.01    1.47
   4   2   2    0.45    0.14
   5   2   2   17.41    0.89
   6   2   2   15.04    0.88
   7   2   2   35.39    1.55
   8   2   2    3.48    0.47
   9   2   2    2.88    0.47
  10   2   2    2.21    0.42
  11  -1  -2    1.17    0.36
  10  -1  -2    0.54    0.20
   9  -1  -2    0.54    0.19
   8  -1  -2    1.62    0.31
   7  -1  -2    7.71    0.63
   6  -1  -2    5.76    0.50
  -6   1   2    4.76    0.25
   6  -1  -2    5.33    0.32
  -5   1   2   45.30    1.13
   5  -1  -2   49.75    1.29
   5  -1  -2   50.40    1.63
   4  -1  -2   88.23    2.10
   4  -1  -2   87.68    2.39
   3  -1  -2  120.85    2.75
   3  -1  -2  123.35    3.01
   2  -1  -2   34.38    1.06
  -1   1   2   82.53    2.00
  -1   1   2   80.92    1.93
   0   1   2   59.01    1.49
   0  -1  -2   56.58    1.35
   0   1   2   56.63    1.35
   1   1   2  281.32    6.24
   1   1   2  285.28    6.07
  -1  -1  -2  287.06    6.08
   2   1   2    3.43    0.27
   2   1   2    3.77    0.28
   3   1   2   27.43    0.97
   3   1   2   28.08    0.99
   4   1   2   31.14    1.14
   5   1   2    0.91    0.18
   6   1   2   13.35    0.79
   7   1   2    1.78    0.33
   8   1   2    8.62    0.74
   9   1   2    1.79    0.35
  10   1   2    1.66    0.36
  11   1   2    1.96    0.45
  11   0  -2    3.71    0.58
  10   0  -2    6.29    0.69
   9   0  -2    5.02    0.59
   8   0  -2   24.23    1.28
   7   0  -2   27.91    1.05
   7   0  -2   34.24    1.42
   6   0  -2   58.06    1.62
   6   0  -2   60.63    1.93
   5   0  -2   66.13    1.99
   5   0  -2   67.28    1.75
  -5   0   2   61.91    1.48
   4   0  -2   75.74    2.10
   4   0  -2   73.67    1.90
   3   0  -2   80.28    1.98
   3   0  -2   79.69    2.11
   2   0  -2  270.89    6.01
   2   0  -2  273.73    5.93
   1   0  -2  198.38    4.38
  -1   0   2  198.84    4.42
   1   0   2 1000.00   20.95
   2   0   2  264.62    5.88
   2   0   2  269.57    5.87
   3   0   2   34.86    1.11
   3   0   2   36.31    1.13
   4   0   2   41.57    1.36
   5   0   2    8.35    0.55
   6   0   2   17.49    0.91
   7   0   2   11.76    0.79
   8   0   2   17.95    1.07
  -9   0  -2   14.61    0.97
   9   0   2   15.38    1.05
  10   0   2    2.47    0.43
  11   0   2    2.45    0.46
  10   1  -2    0.59    0.23
   9   1  -2    0.71    0.26
   8   1  -2    2.03    0.27
   8   1  -2    1.94    0.34
   7   1  -2    7.47    0.63
   7   1  -2    7.18    0.51
   6   1  -2    5.16    0.48
   6   1  -2    5.91    0.42
   5   1  -2   54.27    1.74
   5   1  -2   51.60    1.57
   4   1  -2   90.42    2.44
   4   1  -2   90.19    2.32
  -3  -1   2  114.95    2.58
   3   1  -2  122.88    2.85
   3   1  -2  122.72    2.93
  -2  -1   2   32.45    0.83
   2   1  -2   32.56    0.99
   2   1  -2   35.17    1.01
   1   1  -2   80.55    1.85
  -1  -1   2   78.31    1.86
   1   1  -2   81.19    1.91
   1   1  -2   81.14    1.99
   1   1  -2   81.39    1.87
  -1  -1   2   80.83    1.89
   0  -1   2   59.76    1.48
   0   1  -2   58.33    1.46
   0   1  -2   57.35    1.50
   0  -1   2   58.06    1.38
   0  -1   2   58.45    1.31
   1  -1   2  287.80    6.17
  -1   1  -2  284.96    5.97
  -1   1  -2  283.55    6.23
   2  -1   2    4.27    0.25
   2  -1   2    4.07    0.24
   3  -1   2   27.18    0.88
   3  -1   2   28.13    0.91
   4  -1   2   30.18    1.05
   5  -1   2    0.97    0.19
   6  -1   2   12.25    0.73
   7  -1   2    1.47    0.25
  -7   1  -2    1.24    0.23
   8  -1   2    8.71    0.71
  -8   1  -2    8.52    0.68
  -9   1  -2    1.65    0.32
   9  -1   2    1.69    0.33
  10  -1   2    1.67    0.35
  11  -1   2    1.44    0.37
  10   2  -2    0.26    0.18
   9   2  -2    0.39    0.22
   8   2  -2    1.59    0.33
   8   2  -2    1.16    0.24
   7   2  -2   12.54    0.83
   7   2  -2   11.51    0.71
   6   2  -2   63.26    1.97
   6   2  -2   63.27    2.10
   5   2  -2    5.04    0.41
   5   2  -2    5.86    0.48
   4   2  -2   19.32    0.81
   4   2  -2   19.55    0.86
   3   2  -2   12.38    0.59
   3   2  -2   12.92    0.60
   2   2  -2   41.75    1.18
   2   2  -2   40.72    1.23
   1   2  -2  235.99    5.26
   1   2  -2  239.77    5.15
   1   2  -2  231.22    5.09
   1   2  -2  234.61    5.17
   0   2  -2    4.79    0.29
   0   2  -2    5.28    0.24
   0  -2   2    5.00    0.20
   0   2  -2    4.96    0.31
   0  -2   2    5.33    0.24
  -1   2  -2   28.26    0.75
   1  -2   2   28.31    0.80
   1  -2   2   28.29    0.67
  -1   2  -2   27.84    0.89
   1  -2   2   26.33    0.74
   2  -2   2   47.29    1.24
  -2   2  -2   48.16    1.41
  -2   2  -2   48.88    1.24
   2  -2   2   49.86    1.21
   3  -2   2   46.65    1.28
  -3   2  -2   46.42    1.29
   3  -2   2   46.11    1.24
  -3   2  -2   46.71    1.44
   4  -2   2    0.11    0.08
  -4   2  -2    0.30    0.14
  -5   2  -2   18.20    0.87
   5  -2   2   17.77    0.80
   6  -2   2   14.84    0.79
  -6   2  -2   15.60    0.84
  -7   2  -2   33.34    1.40
   7  -2   2   32.00    1.35
   8  -2   2    3.57    0.44
  -8   2  -2    3.22    0.42
  -9   2  -2    2.62    0.40
   9  -2   2    2.38    0.38
  10  -2   2    1.54    0.34
  10   3  -2    3.28    0.51
   9   3  -2    7.66    0.75
   9   3  -2    6.72    0.61
   8   3  -2    9.97    0.73
   8   3  -2   11.50    0.87
   7   3  -2   39.39    1.64
   7   3  -2   37.55    1.51
   6   3  -2   77.05    2.38
   6   3  -2   79.71    2.48
   5   3  -2   69.16    2.13
   5   3  -2   67.80    2.08
   4   3  -2   35.57    1.26
   4   3  -2   34.38    1.25
   3   3  -2  105.21    2.75
   3   3  -2  106.83    2.71
   2   3  -2   36.17    1.08
   2   3  -2   34.75    1.17
   1   3  -2   50.65    1.47
   1   3  -2   50.75    1.29
   1   3  -2   50.92    1.43
   1   3  -2   51.10    1.41
   0   3  -2   24.36    0.85
   0   3  -2   24.14    0.61
   0   3  -2   26.43    0.89
   0   3  -2   26.23    0.79
   0  -3   2   25.05    0.62
   0   3  -2   27.61    0.89
  -1   3  -2   25.02    0.89
  -1   3  -2   27.09    0.81
  -1   3  -2   27.18    0.90
   1  -3   2   26.81    0.77
   2  -3   2   85.36    1.96
  -2   3  -2   83.48    2.23
  -2   3  -2   89.99    2.09
   2  -3   2   82.74    1.88
   3  -3   2  156.68    3.42
  -3   3  -2  156.64    3.77
  -3   3  -2  160.65    3.62
   3  -3   2  162.04    3.48
  -4   3  -2   25.94    1.04
   4  -3   2   24.91    0.87
  -4   3  -2   26.61    0.96
   5  -3   2   11.26    0.60
  -5   3  -2   12.53    0.66
  -5   3  -2   12.91    0.73
   6  -3   2    4.77    0.41
  -6   3  -2    5.05    0.45
  -6   3  -2    5.81    0.50
  -7   3  -2   10.03    0.71
   7  -3   2    9.16    0.64
  -7   3  -2   10.49    0.70
  -8   3  -2    3.59    0.44
   8  -3   2    3.02    0.40
  -8   3  -2    3.51    0.44
  -9   3  -2    8.90    0.75
  -9   3  -2    9.91    0.80
   9  -3   2    9.19    0.74
 -10   3  -2    3.40    0.50
  10   4  -2    3.47    0.54
   9   4  -2    0.73    0.25
   9   4  -2    0.57    0.20
   8   4  -2    6.88    0.68
   8   4  -2    6.36    0.61
   7   4  -2    5.75    0.57
   7   4  -2    4.89    0.51
   6   4  -2    3.10    0.40
   6   4  -2    2.38    0.34
   5   4  -2    2.77    0.34
   5   4  -2    3.10    0.38
   4   4  -2    7.75    0.55
   4   4  -2    8.23    0.54
   3   4  -2   16.94    0.81
   3   4  -2   17.32    0.75
   2   4  -2   16.56    0.66
   2   4  -2   16.55    0.76
   1   4  -2    9.07    0.39
   1   4  -2    9.32    0.50
   1   4  -2    9.04    0.50
   1   4  -2    8.76    0.51
   0   4  -2   77.45    2.09
   0   4  -2   76.68    2.08
   0   4  -2   77.23    1.73
   0   4  -2   78.06    2.11
   0   4  -2   78.74    2.00
  -1   4  -2   31.70    1.10
  -1   4  -2   32.39    1.02
  -1   4  -2   32.87    1.08
   2  -4   2   25.12    0.69
  -2   4  -2   24.29    0.95
  -2   4  -2   26.74    0.90
  -2   4  -2   24.53    0.86
  -3   4  -2   17.38    0.80
  -3   4  -2   17.45    0.72
   3  -4   2   16.29    0.54
  -4   4  -2    4.94    0.42
  -4   4  -2    5.23    0.39
   4  -4   2    4.38    0.29
  -5   4  -2    2.74    0.31
  -5   4  -2    2.52    0.31
   5  -4   2    2.08    0.24
  -6   4  -2   11.80    0.71
   6  -4   2    9.73    0.59
  -6   4  -2   11.35    0.74
  -7   4  -2    6.08    0.55
  -7   4  -2    6.09    0.55
   7  -4   2    5.09    0.46
  -8   4  -2    1.69    0.31
  -8   4  -2    2.02    0.33
   8  -4   2    1.13    0.23
  -9   4  -2    1.32    0.32
  -9   4  -2    0.64    0.20
 -10   4  -2    0.85    0.26
  10   5  -2    0.45    0.24
   9   5  -2    5.38    0.65
   9   5  -2    4.64    0.57
   8   5  -2    4.81    0.57
   8   5  -2    4.32    0.54
   7   5  -2    5.25    0.56
   7   5  -2    5.53    0.58
   6   5  -2    0.90    0.23
   6   5  -2    1.16    0.26
   5   5  -2   17.42    0.91
   5   5  -2   16.13    0.92
   4   5  -2   37.73    1.46
   4   5  -2   38.60    1.39
   3   5  -2    1.94    0.28
   3   5  -2    2.30    0.26
   2   5  -2   12.26    0.69
   2   5  -2   13.18    0.59
   1   5  -2    4.07    0.36
   1   5  -2    4.38    0.35
   1   5  -2    4.00    0.26
   0   5  -2   39.39    0.98
   0   5  -2   39.09    1.31
   0   5  -2   38.87    1.25
   0   5  -2   39.27    1.34
   0   5  -2   39.36    1.33
  -1   5  -2   59.23    1.81
  -1   5  -2   59.79    1.74
  -1   5  -2   59.85    1.71
  -1   5  -2   59.14    1.84
   2  -5   2   13.53    0.44
  -2   5  -2   15.13    0.67
  -2   5  -2   15.36    0.67
  -2   5  -2   14.69    0.74
  -3   5  -2    6.64    0.49
  -3   5  -2    5.43    0.26
  -3   5  -2    6.86    0.45
   4  -5   2    4.33    0.28
  -4   5  -2    4.60    0.43
  -4   5  -2    4.62    0.38
  -5   5  -2    1.29    0.23
  -5   5  -2    0.95    0.23
   5  -5   2    0.89    0.15
  -6   5  -2    3.88    0.41
   6  -5   2    3.24    0.32
  -6   5  -2    3.18    0.39
  -7   5  -2    6.61    0.59
  -7   5  -2    6.74    0.60
  -8   5  -2    3.17    0.44
  -8   5  -2    3.61    0.47
  -9   5  -2    3.71    0.50
  -9   5  -2    3.04    0.45
 -10   5  -2    1.67    0.35
  10   6  -2    1.16    0.33
   9   6  -2    1.20    0.31
   9   6  -2    1.30    0.33
   8   6  -2    5.82    0.65
   8   6  -2    5.56    0.62
   7   6  -2   11.01    0.85
   7   6  -2   10.61    0.83
   6   6  -2   23.15    1.19
   6   6  -2   22.76    1.22
   5   6  -2   17.22    1.00
   5   6  -2   15.84    0.90
   4   6  -2   99.92    2.80
   4   6  -2   98.76    2.95
   3   6  -2    4.90    0.40
   3   6  -2    4.46    0.44
   2   6  -2   41.02    1.29
   2   6  -2   41.31    1.50
   1   6  -2   19.71    0.91
   1   6  -2   20.73    0.72
   1   6  -2   20.30    0.90
   0   6  -2   14.37    0.71
   0   6  -2   13.05    0.70
   0   6  -2   13.69    0.47
   0   6  -2   14.46    0.76
   0   6  -2   14.15    0.76
  -1   6  -2    0.43    0.12
  -1   6  -2    0.60    0.17
  -1   6  -2    0.86    0.16
  -1   6  -2    0.96    0.21
  -2   6  -2    7.43    0.56
  -2   6  -2    6.94    0.46
  -2   6  -2    6.34    0.44
   2  -6   2    5.78    0.25
  -3   6  -2   17.79    0.84
  -3   6  -2   19.26    0.95
  -4   6  -2   37.46    1.38
  -4   6  -2   38.69    1.50
  -5   6  -2   32.61    1.40
  -5   6  -2   33.23    1.33
  -6   6  -2    1.88    0.30
  -6   6  -2    1.99    0.32
  -7   6  -2   10.69    0.78
  -7   6  -2   11.50    0.83
  -8   6  -2    6.44    0.64
  -8   6  -2    5.30    0.59
  -9   6  -2    1.59    0.33
  -9   6  -2    1.88    0.37
  10   7  -2    0.26    0.21
   9   7  -2    0.44    0.20
   9   7  -2    0.47    0.22
   8   7  -2    2.46    0.43
   8   7  -2    2.11    0.40
   7   7  -2    4.35    0.55
   7   7  -2    4.78    0.56
   6   7  -2    1.06    0.24
   6   7  -2    0.84    0.24
   5   7  -2    0.00    0.08
   5   7  -2   -0.11    0.11
   4   7  -2    9.63    0.72
   4   7  -2    9.47    0.64
   3   7  -2    9.82    0.60
   3   7  -2   10.29    0.72
   2   7  -2    3.11    0.36
   2   7  -2    2.75    0.27
   1   7  -2   60.61    1.64
   1   7  -2   59.16    1.94
   1   7  -2   60.75    1.94
   0   7  -2   17.99    0.87
   0   7  -2   17.56    0.60
   0   7  -2   17.58    0.86
   0   7  -2   17.48    0.92
  -1   7  -2    9.58    0.65
  -1   7  -2    7.93    0.29
  -1   7  -2    9.53    0.59
  -1   7  -2    8.99    0.58
  -1   7  -2    9.65    0.66
  -2   7  -2   16.32    0.78
  -2   7  -2   16.16    0.90
  -2   7  -2   16.12    0.90
  -2   7  -2   14.54    0.78
  -3   7  -2    4.70    0.43
  -3   7  -2    4.93    0.49
  -3   7  -2    4.52    0.37
  -4   7  -2    0.82    0.19
  -4   7  -2    0.51    0.19
  -5   7  -2    0.79    0.21
  -5   7  -2    0.93    0.21
  -6   7  -2    1.50    0.32
  -6   7  -2    1.64    0.28
  -7   7  -2    5.34    0.58
  -7   7  -2    5.09    0.54
  -8   7  -2    1.99    0.37
  -8   7  -2    1.61    0.34
  -9   7  -2    0.06    0.09
   9   8  -2    0.31    0.22
   9   8  -2    0.08    0.12
   8   8  -2    1.76    0.37
   8   8  -2    1.49    0.35
   7   8  -2    3.19    0.49
   7   8  -2    3.15    0.47
   6   8  -2    3.07    0.43
   6   8  -2    2.93    0.46
   5   8  -2    2.83    0.38
   5   8  -2    3.07    0.44
   4   8  -2    2.84    0.35
   4   8  -2    2.19    0.36
   3   8  -2    1.57    0.24
   3   8  -2    1.59    0.30
   2   8  -2   16.92    0.77
   2   8  -2   17.49    0.97
   1   8  -2   12.28    0.77
   1   8  -2   12.85    0.59
   1   8  -2   12.67    0.78
   0   8  -2   10.92    0.70
   0   8  -2   10.91    0.71
   0   8  -2   10.81    0.74
  -1   8  -2   16.43    0.86
  -1   8  -2   17.16    0.90
  -1   8  -2   17.30    0.97
  -2   8  -2   24.83    1.23
  -2   8  -2   26.94    1.11
  -2   8  -2   26.35    1.17
  -2   8  -2   25.57    1.25
  -3   8  -2    1.64    0.30
  -3   8  -2    2.01    0.35
  -3   8  -2    1.87    0.29
  -3   8  -2    1.61    0.23
  -4   8  -2   10.15    0.78
  -4   8  -2   10.53    0.72
  -5   8  -2    5.31    0.59
  -5   8  -2    5.51    0.53
  -6   8  -2    2.23    0.39
  -6   8  -2    2.38    0.37
  -7   8  -2    1.30    0.31
  -7   8  -2    0.99    0.26
  -8   8  -2    0.79    0.28
  -8   8  -2    0.82    0.27
   8   9  -2    1.37    0.32
   8   9  -2    1.35    0.36
   7   9  -2    5.51    0.62
   7   9  -2    5.87    0.69
   6   9  -2    6.35    0.63
   6   9  -2    6.83    0.73
   5   9  -2    6.87    0.70
   5   9  -2    6.21    0.59
   4   9  -2    6.10    0.63
   4   9  -2    5.71    0.52
   3   9  -2    4.84    0.44
   3   9  -2    4.99    0.55
   2   9  -2    7.60    0.65
   2   9  -2    6.75    0.48
   1   9  -2   10.80    0.75
   1   9  -2   10.35    0.74
   0   9  -2    1.32    0.26
   0   9  -2    1.52    0.27
  -1   9  -2    3.08    0.38
  -1   9  -2    3.84    0.45
  -1   9  -2    3.43    0.42
  -2   9  -2    3.48    0.41
  -2   9  -2    3.25    0.44
  -2   9  -2    3.44    0.38
  -3   9  -2    2.05    0.28
  -3   9  -2    2.06    0.37
  -3   9  -2    2.56    0.36
  -3   9  -2    2.63    0.40
  -4   9  -2    5.16    0.58
  -4   9  -2    5.15    0.53
  -4   9  -2    5.75    0.61
  -5   9  -2    6.43    0.61
  -5   9  -2    6.67    0.67
  -6   9  -2    5.98    0.61
  -6   9  -2    5.93    0.65
  -7   9  -2    4.72    0.61
  -7   9  -2    4.45    0.55
  -8   9  -2    0.78    0.26
  -8   9  -2    1.09    0.28
   8  10  -2    0.10    0.09
   7  10  -2   -0.34    0.24
   7  10  -2    0.41    0.21
   6  10  -2    2.05    0.37
   6  10  -2    2.37    0.44
   5  10  -2    0.46    0.17
   5  10  -2    0.46    0.23
   4  10  -2    6.96    0.71
   3  10  -2    9.90    0.81
   2  10  -2    5.17    0.55
   1  10  -2    3.96    0.48
   1  10  -2    3.34    0.44
   0  10  -2    1.60    0.30
   0  10  -2    2.06    0.33
  -1  10  -2    0.17    0.09
  -1  10  -2    0.26    0.14
  -1  10  -2    0.51    0.21
  -2  10  -2   -0.03    0.09
  -2  10  -2   -0.02    0.08
  -3  10  -2    0.71    0.27
  -3  10  -2    0.47    0.17
  -4  10  -2    0.56    0.25
  -4  10  -2    0.36    0.17
  -4  10  -2    0.75    0.26
  -5  10  -2    0.22    0.18
  -5  10  -2    0.08    0.10
  -5  10  -2    0.00    0.14
  -6  10  -2    2.90    0.48
  -6  10  -2    2.97    0.45
  -6  10  -2    3.53    0.55
  -7  10  -2    0.78    0.30
  -7  10  -2    0.54    0.22
  -7  10  -2    0.85    0.31
  -8  10  -2    0.01    0.12
   6  11  -2    1.12    0.32
   5  11  -2    3.75    0.56
   4  11  -2    5.06    0.62
   3  11  -2    0.94    0.29
   2  11  -2    1.89    0.36
   1  11  -2    1.76    0.34
   1  11  -2    1.72    0.35
   0  11  -2    5.55    0.60
   0  11  -2    4.31    0.50
  -1  11  -2    3.93    0.50
  -1  11  -2    3.50    0.43
  -2  11  -2    3.64    0.51
  -2  11  -2    2.76    0.42
  -3  11  -2    2.14    0.37
  -3  11  -2    2.56    0.46
  -4  11  -2    3.40    0.47
  -4  11  -2    3.60    0.54
  -5  11  -2    4.00    0.53
  -5  11  -2    5.14    0.65
  -6  11  -2    0.31    0.18
  -6  11  -2    0.33    0.21
   4  12  -2    1.33    0.34
   3  12  -2    2.69    0.47
   2  12  -2    2.26    0.41
   1  12  -2    0.97    0.27
   0  12  -2    3.81    0.53
   0  12  -2    2.73    0.42
  -1  12  -2    0.35    0.18
  -1  12  -2    0.67    0.23
  -2  12  -2    1.25    0.30
  -3  12  -2    3.43    0.54
  -3  12  -2    2.89    0.45
  -4  12  -2    3.33    0.51
  -4  12  -2    4.38    0.61
  -5  12  -2    0.61    0.25
  -5  12  -2    0.79    0.25
   3  13  -2    1.88    0.40
   2  13  -2    0.20    0.15
   1  13  -2    1.25    0.31
   0  13  -2    0.42    0.19
   0  13  -2    0.04    0.11
  -1  13  -2    0.01    0.14
  -2  13  -2    0.09    0.11
  -3  13  -2    1.89    0.39
  -4  13  -2    1.79    0.39
   1  14  -2    0.08    0.12
  -1  13   3    0.16    0.18
   0  13   3    1.32    0.35
   1  13   3    0.66    0.27
   1  13   3    0.41    0.19
   2  13   3    0.03    0.11
   3  13   3    1.96    0.40
  -4  12   3   -0.11    0.17
  -3  12   3    0.67    0.26
  -2  12   3    1.57    0.38
  -1  12   3    2.09    0.42
   0  12   3    2.11    0.43
   1  12   3    0.19    0.16
   1  12   3    0.17    0.14
   2  12   3    0.06    0.13
   2  12   3    0.08    0.09
   3  12   3    0.10    0.12
   4  12   3    0.13    0.12
  -5  11   3    0.19    0.19
  -4  11   3    0.09    0.15
  -3  11   3    0.25    0.14
  -2  11   3    3.88    0.54
  -1  11   3    1.44    0.33
   0  11   3    2.37    0.43
   1  11   3    0.06    0.10
   1  11   3    0.45    0.20
   2  11   3    1.60    0.36
   2  11   3    1.70    0.33
   3  11   3    2.63    0.42
   4  11   3    2.08    0.39
   5  11   3    1.51    0.34
  -6  10   3    1.48    0.36
  -5  10   3    7.72    0.77
  -4  10   3    5.73    0.63
  -3  10   3    3.31    0.48
  -2  10   3    0.66    0.22
  -1  10   3    5.47    0.60
   0  10   3    8.62    0.76
   1  10   3   12.10    0.90
   2  10   3    4.39    0.51
   2  10   3    4.32    0.55
   3  10   3    4.79    0.56
   4  10   3    4.74    0.57
   5  10   3    5.78    0.68
   6  10   3    3.23    0.52
  -7   9   3    4.30    0.60
  -6   9   3    0.75    0.23
  -5   9   3    2.31    0.40
  -4   9   3    0.23    0.22
  -3   9   3    0.63    0.22
  -2   9   3    1.49    0.28
  -2   9   3    1.51    0.22
  -1   9   3    1.85    0.33
   0   9   3    2.67    0.40
   1   9   3    0.60    0.19
   2   9   3    0.85    0.20
   2   9   3    0.46    0.19
   3   9   3    5.77    0.60
   4   9   3    2.17    0.37
   5   9   3    0.61    0.22
   6   9   3    0.19    0.19
   7   9   3    0.10    0.14
  -8   8   3    0.00    0.14
  -7   8   3    7.70    0.78
  -6   8   3    2.05    0.38
  -5   8   3    6.37    0.64
  -4   8   3    0.17    0.17
  -4   8   3    0.16    0.10
  -3   8   3    4.99    0.53
  -3   8   3    4.60    0.37
  -2   8   3    9.83    0.73
  -2   8   3    8.86    0.56
  -1   8   3   25.98    1.09
  -1   8   3   27.80    1.29
   0   8   3    6.27    0.57
   0   8   3    5.80    0.49
   1   8   3    2.30    0.34
   2   8   3    9.08    0.70
   2   8   3    8.86    0.69
   3   8   3    4.46    0.50
   4   8   3    6.05    0.63
   5   8   3   11.47    0.89
   6   8   3    7.65    0.76
   7   8   3    5.19    0.65
   8   8   3    3.89    0.59
  -9   7   3    1.60    0.40
  -8   7   3    1.09    0.31
  -7   7   3    6.15    0.67
  -6   7   3    2.56    0.41
  -5   7   3   15.44    0.97
  -5   7   3   13.31    0.74
  -4   7   3   17.94    0.77
  -4   7   3   19.38    1.05
  -4   7   3   16.04    0.80
  -3   7   3   26.38    1.01
  -3   7   3   27.09    1.25
  -2   7   3   18.16    0.82
  -2   7   3   18.05    0.95
  -1   7   3   43.21    1.60
  -1   7   3   41.84    1.44
   0   7   3    6.55    0.50
   0   7   3    6.30    0.53
   1   7   3   24.15    1.09
   1   7   3   24.32    1.12
   2   7   3   28.86    1.27
   3   7   3    0.37    0.13
   4   7   3   20.47    1.14
   5   7   3    6.35    0.65
   6   7   3    8.29    0.76
   7   7   3    2.52    0.44
   8   7   3    3.51    0.56
  -9   6   3    0.01    0.11
  -8   6   3    3.10    0.50
  -7   6   3    0.02    0.14
  -6   6   3    0.18    0.16
  -5   6   3    0.47    0.11
  -5   6   3    0.44    0.20
  -5   6   3    0.38    0.13
  -4   6   3   10.43    0.55
  -4   6   3   10.66    0.73
  -4   6   3    9.65    0.55
  -3   6   3    8.79    0.51
  -3   6   3    8.68    0.62
  -3   6   3    8.15    0.48
  -2   6   3    1.37    0.24
  -2   6   3    1.16    0.19
  -1   6   3   12.07    0.64
  -1   6   3   12.16    0.70
   0   6   3   17.06    0.81
   0   6   3   16.73    0.85
   1   6   3    9.58    0.61
   1   6   3   10.08    0.64
   2   6   3    1.46    0.25
   2   6   3    1.78    0.29
   3   6   3    5.53    0.53
   4   6   3    5.03    0.50
   5   6   3    3.12    0.44
   6   6   3    2.47    0.42
   7   6   3    0.22    0.16
   8   6   3    0.58    0.22
   9   6   3    0.40    0.23
  -9   5   3    2.65    0.47
  -8   5   3   17.06    1.15
  -7   5   3    5.78    0.61
  -6   5   3   13.07    0.68
  -6   5   3   15.37    0.95
  -5   5   3    8.26    0.51
  -5   5   3    8.69    0.67
  -4   5   3   11.87    0.60
  -4   5   3   12.39    0.76
  -4   5   3   11.37    0.56
  -3   5   3    5.47    0.39
  -3   5   3    5.67    0.48
  -3   5   3    5.79    0.35
  -2   5   3    2.00    0.22
  -2   5   3    1.89    0.25
  -1   5   3    4.02    0.36
  -1   5   3    4.51    0.36
   0   5   3   10.85    0.60
   0   5   3   10.27    0.60
   1   5   3   10.54    0.62
   1   5   3   10.60    0.61
   2   5   3   41.39    1.48
   2   5   3   40.52    1.41
   3   5   3   20.82    1.02
   4   5   3   38.50    1.54
   5   5   3   42.25    1.72
   6   5   3   10.36    0.81
   7   5   3    7.17    0.72
   8   5   3    6.78    0.72
   9   5   3    3.55    0.57
 -10   4   3    4.17    0.61
  10  -4  -3    3.84    0.58
  -9   4   3    5.92    0.69
   9  -4  -3    6.13    0.69
   8  -4  -3   14.04    1.01
  -8   4   3   15.75    1.06
  -7   4   3   12.26    0.71
   7  -4  -3   13.51    0.93
  -7   4   3   14.04    0.95
  -6   4   3   20.74    0.92
  -6   4   3   21.36    1.13
  -5   4   3   33.43    1.19
  -5   4   3   32.93    1.38
  -4   4   3   33.77    1.16
  -4   4   3   33.05    1.31
  -3   4   3   73.76    2.00
  -3   4   3   73.33    2.13
  -3   4   3   69.93    1.79
  -2   4   3    5.57    0.38
  -2   4   3    6.59    0.45
  -1   4   3   33.21    1.12
  -1   4   3   32.09    1.12
   0   4   3    3.17    0.29
   0   4   3    2.83    0.27
   1   4   3   57.07    1.73
   1   4   3   55.36    1.64
   2   4   3  104.41    2.81
   2   4   3  102.38    2.68
   3   4   3   25.98    1.11
   3   4   3   25.70    1.11
   4   4   3   38.67    1.50
   5   4   3   17.47    0.99
   6   4   3    6.91    0.64
   7   4   3    7.80    0.72
   8   4   3    2.66    0.44
   9   4   3    2.38    0.46
  10   4   3    1.34    0.36
 -10   3   3    0.95    0.28
  10  -3  -3    0.80    0.28
   9  -3  -3    0.50    0.23
   8  -3  -3    0.25    0.16
   7  -3  -3    4.69    0.54
  -7   3   3    4.02    0.40
  -6   3   3    7.57    0.53
   6  -3  -3    7.60    0.63
   5  -3  -3    2.18    0.32
  -5   3   3    2.04    0.30
  -5   3   3    2.08    0.25
  -4   3   3    2.31    0.17
  -4   3   3    3.35    0.31
  -4   3   3    3.40    0.35
  -3   3   3    5.76    0.39
  -3   3   3    6.54    0.45
  -3   3   3    5.43    0.26
  -2   3   3   67.06    1.85
  -2   3   3   65.27    1.86
  -1   3   3    5.38    0.36
  -1   3   3    5.66    0.36
   1  -3  -3    5.45    0.25
   0   3   3    5.05    0.37
   0   3   3    4.88    0.32
   1   3   3    0.14    0.10
   1   3   3    0.14    0.07
   2   3   3    1.85    0.24
   3   3   3    9.69    0.60
   3   3   3    9.03    0.58
   4   3   3   16.45    0.86
   5   3   3    2.40    0.34
   6   3   3    1.70    0.31
   7   3   3    1.45    0.30
   8   3   3    3.00    0.48
   9   3   3    1.36    0.32
  10   3   3    0.17    0.20
  10  -2  -3    1.49    0.39
   9  -2  -3    6.53    0.71
   8  -2  -3    5.48    0.60
   7  -2  -3   10.93    0.81
   6  -2  -3   26.74    1.25
   5  -2  -3   53.01    1.82
  -4   2   3    7.42    0.47
   4  -2  -3    6.73    0.50
   3  -2  -3   40.86    1.04
  -3   2   3   48.25    1.39
  -2   2   3   16.20    0.68
  -2   2   3   14.67    0.64
  -1   2   3   13.67    0.62
  -1   2   3   13.67    0.55
   0   2   3   27.70    0.84
   0   2   3   28.53    0.97
   1   2   3   15.02    0.67
   1   2   3   15.25    0.55
   2   2   3   31.98    1.13
   3   2   3   59.43    1.83
   3   2   3   61.28    1.83
   4   2   3   33.04    1.27
   5   2   3   19.09    0.97
   6   2   3   21.97    1.12
   7   2   3    2.70    0.42
   8   2   3   17.12    1.11
   9   2   3    5.24    0.64
  10   2   3    2.54    0.48
  10  -1  -3    0.92    0.30
   9  -1  -3    3.24    0.49
   8  -1  -3    7.51    0.70
   7  -1  -3    9.17    0.71
   6  -1  -3   48.21    1.72
   6  -1  -3   41.15    1.26
   5  -1  -3   59.50    1.63
   5  -1  -3   63.76    1.99
   4  -1  -3   26.85    1.07
   4  -1  -3   26.13    0.86
   3  -1  -3   92.58    2.49
  -2   1   3   35.04    1.14
  -1   1   3   11.29    0.45
  -1   1   3   10.67    0.52
   0   1   3   41.88    1.25
   0   1   3   40.81    1.04
   1   1   3  116.69    2.83
  -1  -1  -3  113.30    2.55
   1   1   3  114.94    2.55
   2   1   3   74.67    2.04
   3   1   3   38.31    1.28
   3   1   3   39.07    1.30
   4   1   3   21.98    0.95
   4   1   3   21.10    0.93
   5   1   3   33.51    1.32
   6   1   3   38.43    1.54
   7   1   3    7.39    0.64
   8   1   3    4.97    0.58
   9   1   3    4.34    0.56
 -10  -1  -3    1.29    0.33
  10   1   3    0.80    0.25
  10   0  -3   -0.11    0.11
   9   0  -3   -0.32    0.22
   8   0  -3   -0.30    0.18
   7   0  -3   -0.01    0.14
   7   0  -3   -0.01    0.06
   6   0  -3   -0.04    0.10
   6   0  -3    0.03    0.06
   5   0  -3    0.12    0.12
   5   0  -3   -0.03    0.07
   4   0  -3    0.07    0.07
   4   0  -3   -0.08    0.05
   3   0  -3    0.10    0.06
   3   0  -3    0.00    0.07
   2   0  -3    0.03    0.05
   2   0  -3    0.11    0.07
   2   0  -3    0.03    0.03
  -2   0   3    0.12    0.03
  -1   0   3    0.02    0.07
   1   0  -3    0.02    0.02
   0   0   3    0.05    0.02
   0   0   3   -0.03    0.09
   1   0   3   -0.03    0.06
   2   0   3    0.15    0.09
  -2   0  -3    0.01    0.02
   3   0   3    0.04    0.07
   3   0   3   -0.12    0.11
   4   0   3   -0.06    0.11
   4   0   3   -0.01    0.08
   5   0   3   -0.09    0.11
   6   0   3   -0.04    0.12
   7   0   3    0.00    0.12
   8   0   3   -0.16    0.16
  -9   0  -3   -0.05    0.12
   9   0   3    0.05    0.08
 -10   0  -3   -0.03    0.11
  10   0   3   -0.16    0.16
  11   0   3    0.09    0.10
  10   1  -3    1.04    0.30
   9   1  -3    3.48    0.51
   8   1  -3    7.10    0.67
   7   1  -3    8.55    0.68
   7   1  -3    8.53    0.57
   6   1  -3   47.03    1.72
   6   1  -3   44.88    1.51
   5   1  -3   62.07    1.83
   5   1  -3   61.80    1.96
   4   1  -3   27.07    0.99
   4   1  -3   25.63    1.03
   3   1  -3   93.49    2.40
   3   1  -3   90.79    2.42
   2   1  -3   32.95    0.88
   2   1  -3   33.21    1.08
   2   1  -3   32.89    1.06
   1   1  -3   10.42    0.43
  -1  -1   3   11.24    0.53
   1   1  -3   10.79    0.52
   1   1  -3   10.87    0.41
   0  -1   3   41.23    1.22
   0   1  -3   42.64    1.18
   0  -1   3   39.42    0.93
   1  -1   3  120.30    2.90
   2  -1   3   73.25    1.93
  -2   1  -3   73.93    1.67
   2  -1   3   74.12    1.86
   3  -1   3   39.01    1.23
   3  -1   3   39.90    1.21
   4  -1   3   22.91    0.89
   4  -1   3   21.55    0.88
   5  -1   3   33.42    1.24
   6  -1   3   37.20    1.43
  -7   1  -3    7.42    0.64
   7  -1   3    6.87    0.59
  -8   1  -3    4.59    0.53
   8  -1   3    4.91    0.53
   9  -1   3    4.04    0.52
  -9   1  -3    3.75    0.51
 -10   1  -3    1.36    0.34
  10  -1   3    1.38    0.32
  10   2  -3    1.27    0.34
   9   2  -3    7.31    0.73
   8   2  -3    4.33    0.44
   8   2  -3    4.75    0.54
   7   2  -3   10.89    0.78
   7   2  -3    9.87    0.66
   6   2  -3   26.47    1.21
   6   2  -3   25.87    1.10
   5   2  -3   52.92    1.79
   5   2  -3   54.88    1.73
   4   2  -3    7.03    0.48
   4   2  -3    6.54    0.47
   3   2  -3   45.60    1.41
   3   2  -3   46.61    1.47
   2   2  -3   15.81    0.64
   2   2  -3   16.48    0.73
   2   2  -3   16.47    0.59
   1   2  -3   14.66    0.57
   1   2  -3   15.89    0.57
   1   2  -3   15.09    0.67
   1   2  -3   15.84    0.60
   0   2  -3   29.99    0.95
   0   2  -3   31.44    1.03
   0  -2   3   29.10    0.95
   0  -2   3   27.57    0.77
   1  -2   3   15.44    0.61
  -1   2  -3   15.12    0.66
   1  -2   3   13.95    0.43
  -1   2  -3   15.45    0.43
   2  -2   3   30.09    0.88
   2  -2   3   30.12    0.97
  -2   2  -3   31.77    1.11
  -2   2  -3   31.89    0.83
   3  -2   3   60.89    1.68
  -3   2  -3   61.48    1.86
  -3   2  -3   61.34    1.57
   3  -2   3   61.41    1.63
  -4   2  -3   33.94    1.26
   4  -2   3   30.04    1.05
   4  -2   3   30.87    1.06
  -4   2  -3   32.68    1.03
  -5   2  -3   19.28    0.96
   5  -2   3   18.43    0.83
  -6   2  -3   23.12    1.12
   6  -2   3   20.79    0.98
   7  -2   3    2.19    0.32
  -7   2  -3    3.04    0.41
  -8   2  -3   17.10    1.06
   8  -2   3   15.35    0.94
   9  -2   3    5.03    0.55
  -9   2  -3    5.50    0.61
 -10   2  -3    2.47    0.44
  10   3  -3    0.74    0.27
   9   3  -3    0.69    0.24
   8   3  -3   -0.07    0.19
   8   3  -3    0.25    0.13
   7   3  -3    4.14    0.48
   7   3  -3    4.42    0.46
   6   3  -3    7.68    0.62
   6   3  -3    7.71    0.58
   5   3  -3    2.09    0.28
   5   3  -3    2.03    0.29
   4   3  -3    3.41    0.34
   4   3  -3    3.50    0.34
   3   3  -3    5.62    0.40
   3   3  -3    5.52    0.43
   2   3  -3   66.15    1.76
   2   3  -3   67.28    1.95
   2   3  -3   66.63    1.77
   1   3  -3    5.49    0.35
   1   3  -3    5.27    0.29
   1   3  -3    5.92    0.42
   1   3  -3    5.93    0.37
   0   3  -3    5.27    0.35
   0   3  -3    4.73    0.37
   0  -3   3    4.79    0.22
   0   3  -3    5.68    0.38
   1  -3   3    0.18    0.03
   1  -3   3    0.28    0.09
  -1   3  -3    0.14    0.09
   1  -3   3    0.10    0.02
  -1   3  -3    0.11    0.04
  -2   3  -3    2.22    0.18
   2  -3   3    2.19    0.20
   2  -3   3    1.98    0.13
  -2   3  -3    2.35    0.25
   3  -3   3   10.21    0.47
  -3   3  -3    9.83    0.59
  -3   3  -3    9.62    0.45
   3  -3   3    9.54    0.40
   4  -3   3   14.19    0.61
  -4   3  -3   15.43    0.82
  -4   3  -3   16.20    0.67
   4  -3   3   14.77    0.62
  -5   3  -3    2.47    0.27
  -5   3  -3    2.02    0.29
   5  -3   3    2.21    0.25
   6  -3   3    0.95    0.18
  -6   3  -3    1.84    0.26
  -6   3  -3    1.69    0.28
  -7   3  -3    0.84    0.19
  -7   3  -3    1.33    0.27
   7  -3   3    0.68    0.18
  -8   3  -3    2.97    0.39
  -8   3  -3    3.23    0.45
   8  -3   3    2.69    0.37
  -9   3  -3    1.05    0.28
  10   4  -3    4.36    0.60
   9   4  -3    4.66    0.54
   9   4  -3    6.47    0.70
   8   4  -3   14.37    1.00
   8   4  -3   13.11    0.89
   7   4  -3   12.73    0.85
   7   4  -3   13.86    0.92
   6   4  -3   21.66    1.10
   6   4  -3   21.81    1.10
   5   4  -3   32.75    1.32
   5   4  -3   33.03    1.34
   4   4  -3   33.38    1.25
   4   4  -3   34.28    1.33
   3   4  -3   72.20    2.02
   3   4  -3   72.59    2.17
   2   4  -3    5.82    0.35
   2   4  -3    5.82    0.45
   2   4  -3    4.99    0.36
   1   4  -3   33.53    1.13
   1   4  -3   31.19    0.91
   1   4  -3   33.87    1.21
   1   4  -3   32.88    1.14
   0   4  -3    3.98    0.33
   0  -4   3    2.69    0.14
   0   4  -3    3.29    0.32
   0   4  -3    3.47    0.26
   0   4  -3    3.53    0.32
  -1   4  -3   54.62    1.69
   1  -4   3   56.53    1.55
  -1   4  -3   56.34    1.69
  -1   4  -3   57.55    1.52
  -2   4  -3  106.78    2.54
  -2   4  -3  101.65    2.76
   2  -4   3  101.53    2.48
   3  -4   3   24.50    0.77
  -3   4  -3   24.15    1.03
  -3   4  -3   25.86    0.87
   3  -4   3   21.68    0.64
  -4   4  -3   36.27    1.39
  -4   4  -3   37.27    1.20
   4  -4   3   33.43    1.02
  -5   4  -3   16.63    0.91
  -5   4  -3   17.10    0.79
   5  -4   3   15.03    0.67
  -6   4  -3    7.00    0.59
  -6   4  -3    5.86    0.48
   6  -4   3    5.24    0.41
  -7   4  -3    7.46    0.66
  -7   4  -3    6.79    0.57
  -8   4  -3    2.82    0.42
  -8   4  -3    2.55    0.37
  -9   4  -3    1.91    0.36
  10   5  -3    2.38    0.47
   9   5  -3    2.66    0.46
   9   5  -3    1.68    0.34
   8   5  -3   16.02    1.08
   8   5  -3   16.44    1.05
   7   5  -3    5.84    0.59
   7   5  -3    5.87    0.59
   6   5  -3   14.36    0.89
   6   5  -3   14.23    0.90
   5   5  -3    8.41    0.62
   5   5  -3    8.98    0.67
   4   5  -3   12.18    0.69
   4   5  -3   12.17    0.75
   3   5  -3    5.45    0.40
   3   5  -3    5.96    0.50
   2   5  -3    1.78    0.19
   2   5  -3    2.27    0.29
   1   5  -3    4.31    0.26
   1   5  -3    5.55    0.45
   1   5  -3    4.88    0.40
   1   5  -3    5.04    0.41
   0   5  -3   10.90    0.63
   0   5  -3   11.44    0.64
   0   5  -3   10.47    0.54
   0   5  -3   10.29    0.61
   1  -5   3   10.99    0.51
  -1   5  -3   10.93    0.62
  -1   5  -3   10.08    0.52
  -1   5  -3   10.66    0.63
  -2   5  -3   39.61    1.42
   2  -5   3   39.22    1.13
  -2   5  -3   39.82    1.26
   3  -5   3   17.79    0.59
  -3   5  -3   20.26    0.95
  -3   5  -3   19.59    0.79
  -4   5  -3   39.24    1.50
  -4   5  -3   38.31    1.31
  -5   5  -3   39.86    1.59
  -5   5  -3   41.62    1.45
  -6   5  -3    8.98    0.71
  -6   5  -3   10.82    0.69
  -7   5  -3    5.43    0.58
  -7   5  -3    6.48    0.56
  -8   5  -3    5.79    0.62
  -8   5  -3    6.54    0.61
  -9   5  -3    2.62    0.44
   9   6  -3    0.03    0.13
   9   6  -3    0.08    0.15
   8   6  -3    3.15    0.47
   8   6  -3    2.79    0.44
   7   6  -3    0.11    0.11
   7   6  -3    0.11    0.11
   6   6  -3    0.12    0.12
   6   6  -3    0.14    0.12
   5   6  -3    0.24    0.12
   5   6  -3    0.36    0.16
   4   6  -3    9.90    0.63
   4   6  -3   10.70    0.74
   3   6  -3    8.65    0.53
   3   6  -3    8.68    0.64
   2   6  -3    1.16    0.17
   2   6  -3    1.14    0.23
   1   6  -3   11.67    0.47
   1   6  -3   12.98    0.74
   1   6  -3   12.98    0.72
   0   6  -3   18.26    0.90
   0   6  -3   17.88    0.80
   0   6  -3   16.63    0.87
   0   6  -3   17.25    0.87
  -1   6  -3   11.00    0.69
  -1   6  -3    9.05    0.54
  -1   6  -3    9.20    0.59
  -1   6  -3    9.78    0.65
  -2   6  -3    1.76    0.24
  -2   6  -3    1.36    0.26
   2  -6   3    1.62    0.16
  -2   6  -3    1.63    0.26
  -3   6  -3    6.35    0.46
  -3   6  -3    5.83    0.53
  -4   6  -3    4.60    0.40
  -4   6  -3    4.77    0.49
  -5   6  -3    3.64    0.44
  -5   6  -3    3.27    0.36
  -6   6  -3    2.29    0.33
  -6   6  -3    2.26    0.38
  -7   6  -3    0.08    0.09
  -7   6  -3    0.03    0.11
  -8   6  -3    0.55    0.21
  -9   6  -3    0.51    0.25
  10   7  -3    0.68    0.25
   9   7  -3    1.76    0.39
   9   7  -3    1.58    0.37
   8   7  -3    1.25    0.31
   8   7  -3    1.06    0.31
   7   7  -3    4.89    0.56
   7   7  -3    5.24    0.61
   6   7  -3    2.27    0.35
   6   7  -3    2.65    0.42
   5   7  -3   15.46    0.99
   5   7  -3   14.40    0.86
   4   7  -3   18.09    0.91
   4   7  -3   18.74    1.05
   3   7  -3   27.28    1.07
   3   7  -3   26.62    1.26
   2   7  -3   19.10    1.00
   2   7  -3   17.75    0.74
   1   7  -3   42.99    1.58
   1   7  -3   39.10    1.13
   0   7  -3    5.87    0.51
   0   7  -3    6.91    0.51
   0   7  -3    7.46    0.59
   0   7  -3    6.32    0.55
  -1   7  -3   25.87    1.06
  -1   7  -3   25.17    1.11
  -1   7  -3   24.71    1.17
  -1   7  -3   24.39    1.16
  -2   7  -3   29.37    1.33
  -2   7  -3   30.40    1.22
  -2   7  -3   31.49    1.22
  -2   7  -3   31.47    1.38
  -3   7  -3    0.55    0.16
  -3   7  -3    0.16    0.12
  -4   7  -3   19.42    1.09
  -4   7  -3   20.08    0.96
  -5   7  -3    6.12    0.61
  -5   7  -3    6.07    0.53
  -6   7  -3    8.12    0.73
  -6   7  -3    6.65    0.58
  -7   7  -3    2.22    0.39
  -7   7  -3    2.17    0.35
  -8   7  -3    3.46    0.51
  -9   7  -3    0.31    0.19
   9   8  -3    1.00    0.31
   8   8  -3    0.04    0.16
   8   8  -3    0.27    0.16
   7   8  -3    6.32    0.65
   7   8  -3    6.48    0.70
   6   8  -3    2.25    0.35
   6   8  -3    2.35    0.40
   5   8  -3    6.07    0.55
   5   8  -3    6.44    0.65
   4   8  -3   -0.04    0.09
   4   8  -3    0.12    0.09
   3   8  -3    4.30    0.38
   3   8  -3    4.49    0.50
   2   8  -3    9.64    0.73
   1   8  -3   27.42    1.27
   0   8  -3    6.34    0.57
   0   8  -3    6.79    0.54
   0   8  -3    6.57    0.57
  -1   8  -3    2.55    0.39
  -1   8  -3    2.44    0.34
  -1   8  -3    2.88    0.36
  -1   8  -3    3.01    0.41
  -2   8  -3    9.56    0.65
  -2   8  -3    9.65    0.66
  -2   8  -3   11.07    0.79
  -2   8  -3    9.66    0.75
  -3   8  -3    5.03    0.55
  -3   8  -3    5.09    0.47
  -3   8  -3    5.63    0.59
  -4   8  -3    5.30    0.49
  -4   8  -3    5.27    0.58
  -5   8  -3   10.89    0.87
  -5   8  -3   10.34    0.73
  -6   8  -3    7.67    0.75
  -6   8  -3    6.54    0.60
  -7   8  -3    5.88    0.68
  -8   8  -3    3.47    0.54
  -9   8  -3    0.57    0.27
   8   9  -3    0.44    0.20
   8   9  -3    0.36    0.21
   7   9  -3    3.16    0.47
   7   9  -3    2.94    0.50
   6   9  -3    0.57    0.20
   6   9  -3    0.55    0.22
   5   9  -3    2.22    0.34
   5   9  -3    2.65    0.45
   4   9  -3    0.11    0.12
   3   9  -3    0.57    0.20
   2   9  -3    1.77    0.32
   1   9  -3    1.78    0.31
   0   9  -3    2.69    0.38
   0   9  -3    2.92    0.39
  -1   9  -3    0.32    0.12
  -1   9  -3    0.49    0.19
  -1   9  -3   -0.03    0.13
  -1   9  -3    0.67    0.24
  -2   9  -3    0.69    0.21
  -2   9  -3    0.95    0.21
  -2   9  -3    0.83    0.26
  -2   9  -3    0.48    0.15
  -3   9  -3    5.92    0.63
  -3   9  -3    6.06    0.52
  -3   9  -3    6.25    0.56
  -3   9  -3    5.44    0.60
  -4   9  -3    1.92    0.32
  -4   9  -3    2.23    0.40
  -4   9  -3    2.10    0.39
  -5   9  -3    0.17    0.17
  -5   9  -3    0.19    0.11
  -6   9  -3   -0.05    0.15
  -6   9  -3   -0.02    0.08
  -7   9  -3    0.05    0.15
  -8   9  -3    0.41    0.22
   7  10  -3    4.70    0.65
   6  10  -3    1.56    0.36
   5  10  -3    7.56    0.77
   4  10  -3    6.15    0.66
   3  10  -3    3.68    0.50
   2  10  -3    1.19    0.27
   1  10  -3    5.30    0.56
   0  10  -3    8.42    0.71
   0  10  -3    7.86    0.67
  -1  10  -3   12.38    0.85
  -1  10  -3   12.46    0.85
  -1  10  -3   12.45    0.92
  -2  10  -3    4.17    0.46
  -2  10  -3    4.67    0.50
  -2  10  -3    5.03    0.59
  -3  10  -3    4.69    0.52
  -3  10  -3    5.40    0.63
  -3  10  -3    5.97    0.66
  -4  10  -3    3.46    0.45
  -4  10  -3    3.66    0.52
  -4  10  -3    4.29    0.57
  -5  10  -3    4.75    0.62
  -5  10  -3    4.37    0.52
  -5  10  -3    5.50    0.67
  -6  10  -3    3.55    0.55
  -6  10  -3    2.56    0.48
  -7  10  -3    0.40    0.20
   5  11  -3    0.47    0.26
   4  11  -3    0.38    0.21
   3  11  -3    0.57    0.19
   2  11  -3    4.14    0.53
   1  11  -3    1.38    0.30
   0  11  -3    2.15    0.36
   0  11  -3    2.53    0.41
  -1  11  -3    0.57    0.19
  -1  11  -3    0.25    0.12
  -2  11  -3    1.39    0.28
  -2  11  -3    2.00    0.35
  -2  11  -3    2.07    0.41
  -3  11  -3    2.87    0.48
  -3  11  -3    3.46    0.48
  -4  11  -3    2.59    0.41
  -4  11  -3    2.62    0.48
  -5  11  -3    1.93    0.44
  -5  11  -3    2.01    0.44
  -6  11  -3    0.39    0.26
   4  12  -3   -0.05    0.13
   3  12  -3    0.38    0.22
   2  12  -3    1.60    0.35
   1  12  -3    1.70    0.36
   0  12  -3    2.46    0.41
   0  12  -3    1.98    0.38
  -1  12  -3    0.08    0.12
  -1  12  -3    0.11    0.10
  -2  12  -3    0.02    0.10
  -2  12  -3   -0.13    0.17
  -3  12  -3    0.47    0.18
  -3  12  -3    0.36    0.23
  -4  12  -3    0.15    0.16
  -4  12  -3    0.06    0.11
   2  13  -3    1.99    0.40
   1  13  -3    0.24    0.16
   0  13  -3    0.60    0.22
  -1  13  -3    0.59    0.24
  -2  13  -3    0.64    0.24
  -3  13  -3    1.64    0.35
   0  13   4    0.33    0.18
   1  13   4    0.06    0.09
  -3  12   4    0.62    0.27
  -2  12   4    1.39    0.36
  -1  12   4    0.64    0.26
   0  12   4    4.73    0.64
   1  12   4    2.62    0.47
   1  12   4    2.26    0.43
   2  12   4    1.35    0.37
   2  12   4    1.50    0.36
   3  12   4    2.38    0.45
  -5  11   4    1.69    0.38
  -4  11   4    4.13    0.58
  -3  11   4    0.70    0.26
  -2  11   4    4.67    0.61
  -1  11   4    2.87    0.47
   0  11   4    4.16    0.56
   1  11   4    1.57    0.34
   2  11   4    0.57    0.22
   2  11   4    0.44    0.18
   3  11   4    0.92    0.27
   4  11   4    1.43    0.34
   5  11   4    0.64    0.26
  -6  10   4    0.79    0.29
  -5  10   4   -0.07    0.11
  -4  10   4    2.29    0.40
  -3  10   4    2.56    0.43
  -2  10   4    1.29    0.31
  -1  10   4    1.06    0.28
   0  10   4    2.34    0.40
   1  10   4    0.59    0.24
   2  10   4    0.58    0.20
   2  10   4    0.85    0.26
   3  10   4    0.89    0.28
   4  10   4    0.77    0.27
   5  10   4   -0.04    0.11
   6  10   4    1.05    0.33
  -7   9   4    6.12    0.72
  -6   9   4    2.91    0.47
  -5   9   4    2.21    0.41
  -4   9   4    1.23    0.29
  -3   9   4    4.16    0.52
  -2   9   4    1.58    0.26
  -2   9   4    2.01    0.37
  -1   9   4    7.66    0.61
  -1   9   4    8.28    0.72
   0   9   4    3.47    0.45
   0   9   4    3.19    0.40
   1   9   4    8.51    0.72
   2   9   4   10.33    0.81
   3   9   4    6.37    0.66
   4   9   4    3.69    0.51
   5   9   4    7.06    0.76
   6   9   4    3.77    0.57
  -8   8   4    0.72    0.28
  -7   8   4    1.41    0.36
  -6   8   4    2.71    0.45
  -5   8   4    2.52    0.40
  -4   8   4    5.53    0.59
  -3   8   4    3.71    0.38
  -3   8   4    4.27    0.49
  -2   8   4   16.65    0.87
  -2   8   4   17.40    1.02
  -1   8   4    9.52    0.66
  -1   8   4   10.17    0.75
   0   8   4    2.28    0.36
   0   8   4    2.83    0.37
   1   8   4    5.56    0.54
   1   8   4    5.13    0.53
   2   8   4    2.73    0.38
   3   8   4    0.70    0.20
   4   8   4    6.06    0.65
   5   8   4    6.53    0.70
   6   8   4    1.54    0.36
   7   8   4    0.47    0.28
  -8   7   4    0.99    0.29
  -7   7   4    3.35    0.51
  -6   7   4    0.71    0.23
  -5   7   4    0.48    0.18
  -4   7   4    0.65    0.16
  -4   7   4    0.38    0.17
  -3   7   4    6.21    0.49
  -3   7   4    6.42    0.59
  -2   7   4    0.45    0.13
  -2   7   4    0.40    0.18
  -1   7   4   21.22    1.07
  -1   7   4   21.35    1.01
   0   7   4   44.47    1.63
   0   7   4   44.57    1.67
   1   7   4    6.50    0.55
   1   7   4    5.93    0.53
   2   7   4    2.72    0.39
   2   7   4    2.49    0.35
   3   7   4    5.83    0.59
   4   7   4    2.04    0.37
   5   7   4    2.12    0.38
   6   7   4    1.15    0.30
   7   7   4    3.08    0.50
   8   7   4    1.37    0.39
  -9   6   4    1.23    0.34
  -8   6   4    3.56    0.54
  -7   6   4    6.17    0.67
  -6   6   4    5.56    0.60
  -5   6   4    2.45    0.30
  -5   6   4    3.26    0.44
  -4   6   4   39.91    1.43
  -4   6   4   45.88    1.73
  -3   6   4   10.74    0.63
  -3   6   4   12.17    0.77
  -2   6   4    9.95    0.62
  -2   6   4    9.94    0.67
  -1   6   4    6.13    0.50
  -1   6   4    6.18    0.49
   0   6   4   12.49    0.74
   0   6   4   12.92    0.75
   1   6   4    1.52    0.28
   1   6   4    2.28    0.31
   2   6   4   30.53    1.32
   2   6   4   28.82    1.22
   3   6   4   30.07    1.38
   3   6   4   30.59    1.38
   4   6   4   23.97    1.25
   5   6   4   18.89    1.14
   6   6   4    2.91    0.46
   7   6   4   14.68    1.10
   8   6   4    1.96    0.42
  -9   5   4    4.27    0.60
  -8   5   4    1.59    0.37
  -7   5   4    0.34    0.20
  -6   5   4    0.28    0.10
  -6   5   4    0.02    0.09
  -5   5   4    1.57    0.24
  -5   5   4    2.10    0.34
  -4   5   4   27.63    1.12
  -4   5   4   28.74    1.27
  -3   5   4   12.91    0.69
  -3   5   4   12.85    0.76
  -2   5   4    7.10    0.49
  -2   5   4    7.08    0.52
  -1   5   4    4.89    0.42
  -1   5   4    4.84    0.42
   0   5   4   15.98    0.82
   0   5   4   15.80    0.78
   1   5   4    4.16    0.42
   1   5   4    3.74    0.35
   2   5   4    3.51    0.39
   2   5   4    3.60    0.36
   3   5   4    5.44    0.54
   3   5   4    4.85    0.49
   4   5   4    7.42    0.64
   5   5   4    7.45    0.67
   6   5   4    0.66    0.21
   7   5   4    6.23    0.70
   8   5   4    1.64    0.38
   9   5   4    0.99    0.30
  -9   4   4    0.34    0.19
  -8   4   4    5.78    0.65
  -7   4   4    1.63    0.32
  -7   4   4    1.11    0.23
  -6   4   4    0.20    0.14
  -6   4   4    0.35    0.15
  -5   4   4    1.64    0.25
  -5   4   4    1.74    0.30
  -4   4   4    1.20    0.23
  -4   4   4    1.03    0.19
  -4   4   4    0.88    0.10
  -3   4   4    3.13    0.32
  -3   4   4    3.02    0.34
  -2   4   4    5.49    0.42
  -2   4   4    5.43    0.43
  -1   4   4    4.00    0.36
  -1   4   4    4.43    0.36
   0   4   4    6.13    0.46
   0   4   4    6.20    0.42
   1   4   4   20.84    0.95
   1   4   4   19.45    0.82
   2   4   4   16.82    0.87
   2   4   4   15.65    0.73
   3   4   4   11.69    0.75
   3   4   4   10.54    0.70
   4   4   4    3.72    0.43
   4   4   4    3.64    0.44
   5   4   4    5.47    0.56
   6   4   4    6.48    0.64
   7   4   4    0.87    0.28
   8   4   4    1.17    0.33
   9   4   4    1.08    0.31
 -10   3   4    7.06    0.80
  10  -3  -4    6.70    0.79
  -9   3   4    5.73    0.68
   9  -3  -4    6.15    0.72
  -8   3   4    5.47    0.53
  -8   3   4    7.08    0.71
   8  -3  -4    5.35    0.63
  -7   3   4   10.71    0.73
   7  -3  -4   10.34    0.83
  -7   3   4   12.03    0.88
  -6   3   4   19.05    0.96
  -6   3   4   19.65    1.07
  -5   3   4    7.85    0.56
  -5   3   4    7.79    0.61
  -4   3   4   16.24    0.79
  -4   3   4   15.46    0.80
  -3   3   4   43.74    1.47
  -3   3   4   42.30    1.46
  -2   3   4   47.79    1.55
  -2   3   4   47.06    1.49
  -1   3   4    5.63    0.38
  -1   3   4    5.42    0.41
   1  -3  -4    5.13    0.23
   0   3   4    8.73    0.46
   0   3   4    8.56    0.53
   1   3   4   27.05    1.09
   1   3   4   25.63    0.89
   2   3   4   76.33    2.27
   3   3   4  108.05    3.06
   3   3   4  110.84    3.06
   4   3   4   36.88    1.49
   4   3   4   37.57    1.48
   5   3   4   14.49    0.90
   6   3   4   13.88    0.93
   7   3   4    7.74    0.72
   8   3   4    1.19    0.29
   9   3   4    3.22    0.53
  10   3   4    1.14    0.34
  10  -2  -4    1.32    0.36
   9  -2  -4    0.75    0.30
   8  -2  -4    0.16    0.09
   7  -2  -4    1.39    0.31
  -6   2   4   24.73    1.13
   6  -2  -4   24.52    1.23
  -5   2   4   18.28    0.92
   5  -2  -4   19.69    1.03
  -4   2   4    5.52    0.45
  -3   2   4    4.22    0.38
  -3   2   4    4.80    0.38
  -2   2   4    6.30    0.45
  -2   2   4    6.00    0.40
  -1   2   4   42.12    1.39
  -1   2   4   39.89    1.20
   0   2   4   23.51    0.78
   0   2   4   24.86    0.97
   1   2   4   35.05    1.24
   1   2   4   33.10    0.98
   2   2   4   50.84    1.67
   3   2   4   26.12    1.11
   3   2   4   27.00    1.11
   4   2   4   19.44    0.97
   4   2   4   17.38    0.91
   5   2   4   25.60    1.20
   6   2   4    8.86    0.70
   7   2   4    2.89    0.43
   8   2   4    1.96    0.37
   9   2   4    3.95    0.58
  10   2   4    1.07    0.32
  10  -1  -4    0.18    0.13
   9  -1  -4    1.06    0.30
   8  -1  -4    0.71    0.21
   7  -1  -4    0.42    0.18
   6  -1  -4    2.67    0.38
   5  -1  -4   33.77    1.39
  -4   1   4   11.00    0.66
   4  -1  -4   11.59    0.70
  -3   1   4   21.78    0.92
   3  -1  -4   19.53    0.54
  -2   1   4   46.44    1.48
  -2   1   4   41.47    1.29
  -1   1   4    0.49    0.09
  -1   1   4    0.38    0.11
   0   1   4    3.46    0.20
   0   1   4    3.35    0.32
  -1  -1  -4  142.56    3.23
   1   1   4  149.47    3.24
   2   1   4   13.82    0.70
  -2  -1  -4   10.93    0.40
   3   1   4   37.81    1.36
   3   1   4   37.12    1.32
   4   1   4   33.12    1.31
   4   1   4   32.49    1.27
   5   1   4   11.46    0.74
   6   1   4   11.39    0.78
   7   1   4    1.02    0.25
   8   1   4    3.61    0.48
   9   1   4    0.62    0.23
 -10  -1  -4    0.34    0.22
  10   1   4    0.17    0.17
  10   0  -4    4.12    0.61
   9   0  -4    3.58    0.52
   8   0  -4    8.52    0.77
   7   0  -4    4.04    0.49
   6   0  -4   14.32    0.88
   6   0  -4   13.39    0.69
   5   0  -4   18.11    0.94
   5   0  -4   15.90    0.75
   4   0  -4   31.42    1.23
   4   0  -4   29.95    1.10
   3   0  -4   85.69    1.86
   3   0  -4   91.27    2.40
  -2   0   4   67.21    1.98
   2   0  -4   67.71    1.66
  -1   0   4   67.23    1.96
   1   0  -4   68.54    1.61
   0   0   4  106.33    2.67
   0   0   4   98.52    2.20
   1   0   4  295.31    6.70
   2   0   4   50.27    1.58
   3   0   4  102.12    2.76
   3   0   4  101.42    2.68
   4   0   4   32.71    1.25
   4   0   4   32.20    1.22
   5   0   4   11.42    0.70
   6   0   4   58.22    2.02
   7   0   4   14.96    0.93
   8   0   4    3.35    0.46
  -9   0  -4    1.79    0.38
   9   0   4    1.46    0.34
 -10   0  -4    0.04    0.11
  10   0   4    0.06    0.13
  10   1  -4    0.26    0.17
   9   1  -4    0.61    0.25
   8   1  -4    0.63    0.23
   7   1  -4    0.57    0.21
   7   1  -4    0.56    0.15
   6   1  -4    2.64    0.37
   6   1  -4    1.87    0.27
   5   1  -4   33.82    1.36
   5   1  -4   33.65    1.26
   4   1  -4   11.35    0.67
   4   1  -4   11.78    0.65
   3   1  -4   20.93    0.89
   3   1  -4   21.51    0.91
   3   1  -4   21.76    0.64
   2   1  -4   43.91    1.20
  -2  -1   4   45.38    1.48
   2   1  -4   45.34    1.44
  -1  -1   4    0.42    0.14
   1   1  -4    0.63    0.12
   1   1  -4    0.47    0.09
   0  -1   4    3.47    0.32
   0  -1   4    3.17    0.14
   0   1  -4    3.38    0.28
   1  -1   4  165.09    3.98
   2  -1   4   13.13    0.64
   3  -1   4   37.54    1.29
  -3   1  -4   35.84    0.94
   3  -1   4   37.71    1.21
   4  -1   4   32.15    1.22
   4  -1   4   33.51    1.19
   5  -1   4   10.84    0.65
   6  -1   4   12.24    0.75
  -7   1  -4    0.79    0.19
   7  -1   4    1.16    0.24
  -8   1  -4    4.28    0.54
   8  -1   4    3.27    0.45
  -9   1  -4    0.54    0.22
   9  -1   4    0.56    0.21
 -10   1  -4    0.68    0.25
  10   2  -4    2.05    0.43
   9   2  -4    0.91    0.27
   8   2  -4    0.18    0.11
   8   2  -4   -0.03    0.07
   7   2  -4    1.30    0.28
   7   2  -4    1.19    0.23
   6   2  -4   24.28    1.18
   6   2  -4   24.31    1.11
   5   2  -4   18.30    0.94
   5   2  -4   19.65    0.95
   4   2  -4    6.58    0.49
   4   2  -4    6.72    0.50
   3   2  -4    4.51    0.37
   3   2  -4    4.35    0.39
   3   2  -4    5.15    0.29
   2   2  -4    5.52    0.33
   2   2  -4    6.23    0.40
   2   2  -4    5.86    0.44
   1   2  -4   39.92    1.23
  -1  -2   4   42.27    1.38
   1   2  -4   40.58    1.38
   1   2  -4   42.10    1.23
   0  -2   4   26.32    0.97
   0   2  -4   24.27    0.89
   1  -2   4   36.76    1.23
  -1   2  -4   37.59    1.27
   2  -2   4   50.35    1.53
  -2   2  -4   49.84    1.62
   2  -2   4   50.37    1.38
   3  -2   4   27.08    1.01
  -3   2  -4   28.22    1.14
  -3   2  -4   26.94    0.76
   3  -2   4   26.53    0.92
   4  -2   4   16.65    0.78
  -4   2  -4   18.39    0.95
  -4   2  -4   17.86    0.66
   4  -2   4   17.39    0.76
  -5   2  -4   25.79    1.19
  -5   2  -4   23.14    0.88
   5  -2   4   22.93    0.97
  -6   2  -4    9.76    0.74
   6  -2   4    7.95    0.58
  -6   2  -4    9.14    0.56
  -7   2  -4    3.52    0.47
   7  -2   4    2.38    0.33
  -8   2  -4    2.41    0.40
   8  -2   4    1.86    0.32
  -9   2  -4    3.27    0.50
 -10   2  -4    1.17    0.32
  10   3  -4    6.09    0.72
   9   3  -4    4.71    0.59
   8   3  -4    6.32    0.65
   8   3  -4    5.10    0.53
   7   3  -4   11.21    0.82
   7   3  -4   10.09    0.73
   6   3  -4   18.18    1.00
   6   3  -4   20.03    1.03
   5   3  -4    7.87    0.58
   5   3  -4    7.99    0.61
   4   3  -4   14.57    0.77
   4   3  -4   15.21    0.82
   3   3  -4   40.57    1.36
   3   3  -4   44.80    1.54
   2   3  -4   49.23    1.43
   2   3  -4   46.88    1.42
   2   3  -4   48.54    1.61
   1   3  -4    5.65    0.39
   1   3  -4    5.78    0.44
   1   3  -4    6.09    0.40
   0   3  -4    8.09    0.49
   0  -3   4    8.93    0.52
   0   3  -4    8.96    0.56
   1  -3   4   26.92    0.94
  -1   3  -4   25.70    0.97
   1  -3   4   20.84    0.64
   1  -3   4   20.58    0.64
   2  -3   4   76.06    2.04
  -2   3  -4   76.15    2.20
   2  -3   4   72.32    1.78
  -2   3  -4   74.52    1.75
   3  -3   4  108.18    2.72
  -3   3  -4  106.21    2.48
  -3   3  -4  109.80    2.98
   3  -3   4  102.09    2.51
   4  -3   4   34.52    1.19
  -4   3  -4   38.80    1.47
  -4   3  -4   36.66    1.11
   4  -3   4   32.91    1.11
  -5   3  -4   14.60    0.88
  -5   3  -4   13.84    0.65
   5  -3   4   13.73    0.67
  -6   3  -4   13.41    0.89
  -6   3  -4   12.06    0.67
   6  -3   4   11.76    0.68
  -7   3  -4    7.65    0.71
  -8   3  -4    0.70    0.20
  -9   3  -4    2.49    0.44
 -10   3  -4    1.01    0.31
  10   4  -4    4.17    0.61
   9   4  -4    0.38    0.22
   8   4  -4    5.57    0.58
   8   4  -4    5.88    0.63
   7   4  -4    1.64    0.30
   7   4  -4    1.66    0.34
   6   4  -4    0.23    0.14
   6   4  -4    0.49    0.17
   5   4  -4    1.65    0.27
   5   4  -4    1.44    0.28
   4   4  -4    1.50    0.24
   4   4  -4    1.13    0.24
   3   4  -4    3.24    0.31
   3   4  -4    3.26    0.36
   2   4  -4    5.83    0.37
   2   4  -4    6.55    0.52
   2   4  -4    6.41    0.43
   1   4  -4    4.40    0.37
   1   4  -4    4.59    0.43
   1   4  -4    5.06    0.39
   0   4  -4    6.08    0.44
   0  -4   4    6.16    0.43
   0   4  -4    7.17    0.51
   0  -4   4    4.43    0.24
   0   4  -4    6.28    0.45
  -1   4  -4   19.36    0.89
   1  -4   4   20.94    0.85
  -1   4  -4   20.88    0.71
   2  -4   4   16.03    0.70
  -2   4  -4   16.95    0.84
  -2   4  -4   16.49    0.61
  -3   4  -4   11.18    0.49
   3  -4   4   10.66    0.53
  -3   4  -4   10.51    0.67
   3  -4   4    8.51    0.33
  -4   4  -4    3.38    0.28
   4  -4   4    3.07    0.27
  -4   4  -4    3.24    0.40
  -5   4  -4    4.41    0.36
  -5   4  -4    4.54    0.49
  -6   4  -4    5.18    0.56
  -7   4  -4    0.24    0.14
  -8   4  -4    1.22    0.30
  -9   4  -4    0.74    0.25
 -10   4  -4    0.04    0.09
   9   5  -4    3.28    0.51
   9   5  -4    2.79    0.45
   8   5  -4    0.89    0.25
   8   5  -4    1.14    0.29
   7   5  -4    0.19    0.16
   7   5  -4    0.17    0.12
   6   5  -4   -0.13    0.09
   6   5  -4    0.18    0.14
   5   5  -4    1.37    0.25
   5   5  -4    1.62    0.29
   4   5  -4   27.20    1.13
   4   5  -4   29.27    1.30
   3   5  -4   13.48    0.67
   3   5  -4   15.00    0.87
   2   5  -4    6.73    0.40
   2   5  -4    8.23    0.60
   2   5  -4    7.25    0.50
   1   5  -4    5.47    0.44
   1   5  -4    4.92    0.29
   1   5  -4    5.49    0.49
   1   5  -4    5.42    0.45
   0   5  -4   14.79    0.78
   0  -5   4   16.23    0.76
   0   5  -4   14.98    0.83
   0   5  -4   16.40    0.83
   1  -5   4    4.19    0.35
  -1   5  -4    4.44    0.41
  -1   5  -4    4.52    0.42
  -1   5  -4    4.50    0.32
   2  -5   4    2.99    0.28
  -2   5  -4    3.43    0.37
  -2   5  -4    3.33    0.27
   3  -5   4    4.75    0.33
  -3   5  -4    5.11    0.49
  -3   5  -4    4.93    0.35
  -4   5  -4    6.44    0.43
  -4   5  -4    6.82    0.59
  -5   5  -4    6.70    0.61
  -5   5  -4    6.36    0.46
  -6   5  -4    0.84    0.25
  -7   5  -4    6.11    0.65
  -8   5  -4    1.42    0.33
  -9   5  -4    0.76    0.26
   9   6  -4    1.09    0.30
   9   6  -4    1.14    0.32
   8   6  -4    2.90    0.45
   8   6  -4    3.19    0.48
   7   6  -4    5.35    0.61
   7   6  -4    5.05    0.56
   6   6  -4    5.74    0.56
   6   6  -4    6.04    0.62
   5   6  -4    3.17    0.38
   5   6  -4    2.75    0.41
   4   6  -4   40.76    1.47
   4   6  -4   42.40    1.71
   3   6  -4   11.36    0.61
   3   6  -4   12.19    0.81
   2   6  -4    8.98    0.47
   2   6  -4    9.39    0.69
   1   6  -4    5.48    0.30
   1   6  -4    6.15    0.53
   1   6  -4    7.03    0.55
   1   6  -4    6.38    0.52
   0   6  -4   13.38    0.78
   0   6  -4   13.25    0.78
   0   6  -4   13.24    0.78
  -1   6  -4    2.12    0.30
   1  -6   4    2.22    0.26
  -1   6  -4    2.02    0.29
  -1   6  -4    2.32    0.26
  -1   6  -4    1.93    0.30
  -2   6  -4   29.67    1.29
   2  -6   4   28.72    1.01
  -2   6  -4   30.81    1.09
  -3   6  -4   30.05    1.34
  -3   6  -4   29.80    1.10
  -4   6  -4   22.66    0.96
  -4   6  -4   23.14    1.19
  -5   6  -4   17.64    1.06
  -6   6  -4    3.36    0.47
  -7   6  -4   12.46    0.95
  -8   6  -4    1.83    0.39
  -9   6  -4    0.09    0.16
   9   7  -4    0.39    0.18
   9   7  -4    0.81    0.29
   8   7  -4    1.17    0.29
   8   7  -4    1.30    0.35
   7   7  -4    3.00    0.45
   7   7  -4    3.02    0.48
   6   7  -4    0.24    0.12
   6   7  -4    0.66    0.21
   5   7  -4    0.40    0.15
   5   7  -4    0.67    0.20
   4   7  -4    0.34    0.12
   4   7  -4    0.90    0.24
   3   7  -4    6.43    0.45
   3   7  -4    6.98    0.64
   2   7  -4    0.49    0.18
   1   7  -4   22.11    1.12
   1   7  -4   21.56    1.07
   0   7  -4   47.90    1.76
   0   7  -4   47.25    1.76
   0   7  -4   44.38    1.72
  -1   7  -4    6.56    0.59
   1  -7   4    5.72    0.42
  -1   7  -4    6.70    0.56
  -1   7  -4    6.98    0.49
  -1   7  -4    6.66    0.58
  -2   7  -4    1.81    0.31
  -2   7  -4    2.99    0.37
  -2   7  -4    2.50    0.29
  -2   7  -4    2.77    0.41
  -3   7  -4    6.13    0.58
  -3   7  -4    5.84    0.46
  -4   7  -4    1.52    0.24
  -4   7  -4    1.77    0.36
  -5   7  -4    1.62    0.34
  -6   7  -4    1.31    0.32
  -7   7  -4    3.21    0.50
  -8   7  -4    0.83    0.27
  -9   7  -4    0.05    0.13
   8   8  -4    0.08    0.10
   8   8  -4    0.15    0.13
   7   8  -4    0.81    0.25
   7   8  -4    1.10    0.32
   6   8  -4    2.57    0.38
   6   8  -4    3.07    0.48
   5   8  -4    2.92    0.38
   5   8  -4    3.01    0.46
   4   8  -4    6.25    0.64
   3   8  -4    4.18    0.51
   2   8  -4   17.13    1.04
   1   8  -4   11.13    0.81
   0   8  -4    2.78    0.40
   0   8  -4    2.28    0.35
   0   8  -4    2.96    0.42
  -1   8  -4    5.32    0.56
  -1   8  -4    5.68    0.54
  -1   8  -4    5.18    0.46
  -1   8  -4    5.70    0.57
  -2   8  -4    2.27    0.37
  -2   8  -4    2.34    0.34
  -2   8  -4    2.24    0.30
  -2   8  -4    2.54    0.38
  -3   8  -4    0.75    0.18
  -3   8  -4    1.09    0.27
  -3   8  -4    1.18    0.31
  -4   8  -4    5.65    0.61
  -5   8  -4    6.63    0.69
  -6   8  -4    0.68    0.25
  -7   8  -4    0.46    0.21
  -8   8  -4    0.01    0.11
   8   9  -4    0.52    0.22
   7   9  -4    6.68    0.76
   6   9  -4    3.28    0.51
   5   9  -4    2.11    0.40
   4   9  -4    1.56    0.36
   3   9  -4    3.82    0.51
   2   9  -4    1.93    0.36
   1   9  -4    9.17    0.76
   0   9  -4    3.29    0.44
   0   9  -4    3.45    0.48
  -1   9  -4    7.27    0.64
  -1   9  -4    8.55    0.73
  -1   9  -4    8.18    0.63
  -1   9  -4    8.48    0.75
  -2   9  -4   10.05    0.74
  -2   9  -4    9.75    0.70
  -2   9  -4   11.52    0.88
  -2   9  -4   10.94    0.86
  -3   9  -4    5.28    0.62
  -3   9  -4    5.03    0.49
  -3   9  -4    5.28    0.61
  -4   9  -4    3.21    0.49
  -4   9  -4    3.17    0.49
  -5   9  -4    6.62    0.72
  -6   9  -4    4.91    0.66
  -7   9  -4    2.61    0.50
   6  10  -4    0.94    0.32
   5  10  -4    0.00    0.12
   4  10  -4    2.04    0.39
   3  10  -4    2.68    0.44
   2  10  -4    0.97    0.30
   1  10  -4    0.71    0.22
   0  10  -4    1.80    0.34
  -1  10  -4    0.54    0.20
  -1  10  -4    0.11    0.10
  -1  10  -4    0.47    0.21
  -2  10  -4    0.68    0.25
  -2  10  -4    0.89    0.24
  -2  10  -4    0.86    0.22
  -2  10  -4    1.07    0.30
  -3  10  -4    0.59    0.23
  -3  10  -4    1.11    0.31
  -4  10  -4    1.16    0.35
  -4  10  -4    0.82    0.30
  -5  10  -4    0.25    0.18
  -5  10  -4   -0.16    0.15
  -6  10  -4    1.42    0.41
  -6  10  -4    1.17    0.35
   5  11  -4    1.69    0.39
   4  11  -4    3.77    0.56
   3  11  -4    0.58    0.23
   2  11  -4    3.83    0.55
   1  11  -4    3.07    0.47
   0  11  -4    3.22    0.47
  -1  11  -4    1.08    0.28
  -1  11  -4    1.54    0.30
  -1  11  -4    2.13    0.42
  -2  11  -4    0.42    0.17
  -2  11  -4    0.54    0.25
  -3  11  -4    0.88    0.28
  -3  11  -4    0.59    0.26
  -4  11  -4    1.27    0.36
  -4  11  -4    1.50    0.38
  -5  11  -4    0.58    0.24
   3  12  -4    0.58    0.23
   2  12  -4    1.51    0.37
   1  12  -4    0.92    0.29
   0  12  -4    3.69    0.52
  -1  12  -4    2.09    0.38
  -1  12  -4    2.12    0.38
  -2  12  -4    1.46    0.37
   1  13  -4    0.19    0.16
   0  13  -4    0.50    0.19
  -2  12   5    0.78    0.28
  -1  12   5    0.18    0.17
   0  12   5    0.05    0.13
   1  12   5   -0.13    0.17
   1  12   5   -0.23    0.21
   2  12   5    0.03    0.14
   2  12   5   -0.26    0.20
  -4  11   5    0.37    0.20
  -3  11   5    1.05    0.30
  -2  11   5    2.28    0.43
  -1  11   5    1.56    0.35
   0  11   5    2.32    0.42
   1  11   5    2.77    0.47
   2  11   5    2.51    0.45
   2  11   5    2.63    0.45
   3  11   5    2.30    0.45
  -5  10   5    3.40    0.54
  -4  10   5    2.44    0.43
  -3  10   5    0.42    0.17
  -2  10   5    1.41    0.34
  -1  10   5    5.59    0.56
  -1  10   5    6.58    0.69
   0  10   5    9.37    0.82
   1  10   5    4.08    0.54
   2  10   5    2.59    0.43
   2  10   5    3.29    0.51
   3  10   5    1.94    0.41
   4  10   5    2.37    0.45
   5  10   5    1.10    0.35
  -6   9   5    1.32    0.36
  -5   9   5    0.17    0.19
  -4   9   5    0.04    0.12
  -3   9   5    0.34    0.17
  -2   9   5    2.55    0.36
  -2   9   5    1.73    0.34
  -1   9   5    1.54    0.32
  -1   9   5    1.65    0.30
   0   9   5    0.17    0.15
   0   9   5    0.03    0.13
   1   9   5    0.55    0.20
   1   9   5    0.46    0.21
   2   9   5    0.94    0.24
   3   9   5    0.34    0.21
   4   9   5    2.81    0.48
   5   9   5   -0.28    0.19
   6   9   5    0.39    0.24
  -7   8   5    2.59    0.47
  -6   8   5    5.48    0.65
  -5   8   5    1.97    0.38
  -4   8   5    1.45    0.33
  -3   8   5    2.80    0.36
  -3   8   5    3.45    0.46
  -2   8   5    3.98    0.44
  -2   8   5    3.79    0.48
  -1   8   5   15.11    0.91
  -1   8   5   15.01    0.96
   0   8   5    7.71    0.65
   0   8   5    7.04    0.63
   1   8   5    7.22    0.64
   1   8   5    5.85    0.57
   2   8   5    9.45    0.78
   2   8   5    8.70    0.71
   3   8   5    1.84    0.37
   4   8   5    5.74    0.66
   5   8   5    6.55    0.73
   6   8   5    2.40    0.45
  -8   7   5    0.57    0.24
  -7   7   5    2.41    0.45
  -6   7   5    3.60    0.53
  -5   7   5    6.41    0.65
  -4   7   5   10.86    0.71
  -4   7   5   11.80    0.85
  -3   7   5   18.07    0.95
  -3   7   5   18.29    1.05
  -2   7   5    9.49    0.68
  -2   7   5    9.62    0.72
  -1   7   5   31.60    1.36
  -1   7   5   30.90    1.38
   0   7   5    3.00    0.39
   0   7   5    2.87    0.37
   1   7   5    9.60    0.73
   1   7   5    9.38    0.69
   2   7   5    6.33    0.61
   2   7   5    6.30    0.56
   3   7   5    0.97    0.29
   3   7   5    0.68    0.25
   4   7   5   11.12    0.89
   5   7   5    7.76    0.77
   6   7   5    1.27    0.34
   7   7   5    0.79    0.29
  -8   6   5    0.16    0.14
  -7   6   5    1.47    0.35
  -6   6   5    0.26    0.17
  -5   6   5    0.21    0.08
  -5   6   5    0.24    0.16
  -4   6   5    0.31    0.16
  -4   6   5    0.69    0.19
  -3   6   5   11.11    0.71
  -3   6   5   12.11    0.79
  -2   6   5    4.30    0.45
  -2   6   5    3.24    0.38
  -1   6   5    1.04    0.23
  -1   6   5    0.76    0.19
   0   6   5   12.61    0.80
   0   6   5   12.16    0.75
   1   6   5    3.83    0.44
   1   6   5    3.26    0.37
   2   6   5    0.15    0.13
   2   6   5    0.48    0.18
   3   6   5    5.75    0.58
   4   6   5    4.26    0.53
   5   6   5    1.62    0.36
   6   6   5    1.37    0.34
   7   6   5    1.15    0.33
   8   6   5    0.16    0.12
  -9   5   5    1.10    0.32
  -8   5   5    5.27    0.66
  -7   5   5    2.13    0.39
  -6   5   5    1.22    0.25
  -6   5   5    2.05    0.37
  -5   5   5    0.32    0.13
  -5   5   5    0.76    0.25
  -4   5   5    6.87    0.55
  -4   5   5    5.81    0.55
  -3   5   5    4.38    0.43
  -3   5   5    3.84    0.42
  -2   5   5   13.01    0.76
  -2   5   5   12.91    0.75
  -1   5   5   14.39    0.77
  -1   5   5   15.08    0.84
   0   5   5    9.87    0.69
   0   5   5    9.51    0.60
   1   5   5   23.56    1.13
   1   5   5   21.14    0.95
   2   5   5   57.90    2.04
   2   5   5   55.89    1.80
   3   5   5   13.76    0.89
   4   5   5   11.13    0.84
   4   5   5   13.50    0.92
   5   5   5    6.49    0.66
   6   5   5    0.79    0.27
   7   5   5    2.41    0.47
   8   5   5    2.61    0.49
  -9   4   5    7.73    0.83
  -8   4   5    3.32    0.51
  -7   4   5    2.28    0.36
  -7   4   5    2.84    0.44
  -6   4   5    2.19    0.33
  -6   4   5    3.25    0.44
  -5   4   5    6.08    0.53
  -5   4   5    5.75    0.56
  -4   4   5   16.58    0.89
  -4   4   5   16.43    0.91
  -3   4   5   38.48    1.46
  -3   4   5   36.93    1.42
  -2   4   5   27.21    1.17
  -2   4   5   27.47    1.11
  -1   4   5   45.29    1.59
  -1   4   5   42.67    1.44
   0   4   5   18.22    0.93
   0   4   5   18.49    0.81
   1   4   5   16.23    0.89
   1   4   5   13.76    0.67
   2   4   5   25.59    1.20
   3   4   5    3.70    0.45
   4   4   5   23.02    1.20
   4   4   5   22.94    1.19
   5   4   5    4.27    0.51
   6   4   5    4.88    0.59
   7   4   5    3.52    0.52
   8   4   5    2.26    0.44
   9   4   5    0.09    0.09
  -9   3   5    0.23    0.16
  -8   3   5    0.65    0.23
  -8   3   5    0.41    0.18
  -7   3   5    0.87    0.22
  -7   3   5    0.68    0.21
  -6   3   5    2.11    0.35
  -6   3   5    1.90    0.31
  -5   3   5    6.62    0.57
  -5   3   5    6.63    0.58
  -4   3   5    0.92    0.20
  -4   3   5    0.80    0.19
  -3   3   5    0.62    0.17
  -3   3   5    0.73    0.18
  -2   3   5    5.06    0.46
  -2   3   5    5.07    0.40
  -1   3   5   16.70    0.82
  -1   3   5   15.70    0.67
   0   3   5    0.56    0.12
   0   3   5    0.77    0.17
   1   3   5    0.13    0.11
   1   3   5    0.35    0.10
   2   3   5    0.45    0.18
   3   3   5    2.94    0.42
   4   3   5    5.02    0.53
   4   3   5    4.23    0.47
   5   3   5    2.81    0.39
   5   3   5    3.05    0.43
   6   3   5    0.71    0.23
   7   3   5    0.16    0.14
   8   3   5    0.20    0.16
   9   3   5    1.00    0.31
  -9   2   5    2.89    0.44
   9  -2  -5    3.32    0.55
  -8   2   5    1.10    0.27
   8  -2  -5    1.11    0.29
  -7   2   5    3.17    0.42
   7  -2  -5    3.85    0.53
  -6   2   5    0.91    0.24
  -5   2   5   23.28    1.13
  -4   2   5   13.79    0.81
  -4   2   5   12.16    0.73
  -3   2   5   29.13    1.22
  -3   2   5   28.35    1.12
  -2   2   5   54.08    1.80
  -2   2   5   51.22    1.58
  -1   2   5   19.99    0.94
  -1   2   5   18.72    0.73
   0   2   5    6.44    0.36
   0   2   5    7.74    0.54
   1   2   5   31.58    1.24
   1   2   5   28.84    0.89
   2   2   5   31.97    1.31
   3   2   5   25.80    1.19
   4   2   5   19.07    1.03
   4   2   5   18.37    0.98
   5   2   5    7.86    0.67
   5   2   5    8.37    0.68
   6   2   5    7.10    0.66
   7   2   5    1.37    0.31
   8   2   5    3.03    0.47
   9   2   5    0.90    0.31
  10   2   5   -0.05    0.12
 -10   1   5    1.22    0.31
  10  -1  -5    1.95    0.44
   9  -1  -5    1.96    0.40
   8  -1  -5    1.67    0.38
  -7   1   5    0.83    0.24
   7  -1  -5    1.20    0.32
  -6   1   5    5.12    0.53
   6  -1  -5    4.44    0.53
  -5   1   5   33.49    1.42
  -4   1   5   11.82    0.74
  -3   1   5   35.09    1.35
   3  -1  -5   30.01    0.87
  -2   1   5   60.93    1.94
  -2   1   5   59.07    1.69
  -1   1   5   21.43    0.96
  -1   1   5   20.09    0.72
   1  -1  -5   19.67    0.57
   0   1   5   40.52    1.09
   0   1   5   45.99    1.53
   1   1   5   25.91    1.10
   2   1   5   10.63    0.66
  -2  -1  -5    8.20    0.30
   3   1   5   12.87    0.77
   3   1   5   11.42    0.69
   4   1   5   20.21    1.03
   4   1   5   19.51    0.97
   5   1   5   19.00    1.04
   5   1   5   19.72    1.03
   6   1   5   18.24    1.05
   7   1   5    2.41    0.38
   8   1   5    0.88    0.25
   9   1   5    0.64    0.24
  10   1   5    0.11    0.18
  10   0  -5    0.17    0.21
   9   0  -5    0.02    0.18
   8   0  -5    0.00    0.10
   7   0  -5    0.12    0.13
   6   0  -5   -0.20    0.18
   5   0  -5   -0.18    0.15
  -4   0   5    0.11    0.10
  -3   0   5   -0.02    0.08
   3   0  -5    0.03    0.04
  -2   0   5    0.14    0.13
   2   0  -5   -0.01    0.05
  -1   0   5    0.03    0.09
  -1   0   5    0.10    0.05
   1   0  -5    0.01    0.03
   0   0   5   -0.05    0.10
   0   0   5    0.02    0.02
   1   0   5    0.08    0.09
   2   0   5   -0.03    0.13
   3   0   5   -0.08    0.12
   3   0   5   -0.05    0.07
   4   0   5    0.18    0.18
   4   0   5    0.23    0.12
   5   0   5   -0.22    0.12
   5   0   5   -0.10    0.09
   6   0   5   -0.09    0.14
   7   0   5   -0.02    0.10
   8   0   5   -0.14    0.12
  -8   0  -5    0.04    0.15
  -9   0  -5   -0.06    0.11
   9   0   5   -0.07    0.10
 -10   0  -5   -0.02    0.15
  10   1  -5    1.83    0.40
   9   1  -5    2.91    0.51
   8   1  -5    1.54    0.35
   7   1  -5    0.83    0.26
   7   1  -5    0.73    0.18
   6   1  -5    4.06    0.41
   6   1  -5    4.74    0.52
   5   1  -5   34.44    1.44
   5   1  -5   33.70    1.33
   4   1  -5   11.92    0.73
   4   1  -5   11.13    0.69
   3   1  -5   32.17    0.94
  -3  -1   5   33.35    1.34
   2   1  -5   58.65    1.61
  -2  -1   5   60.58    1.95
  -1  -1   5   21.15    0.97
   1   1  -5   20.38    0.81
   1   1  -5   21.57    0.74
   0  -1   5   46.19    1.56
   0   1  -5   44.07    1.44
   1  -1   5   28.20    1.13
  -1   1  -5   27.90    1.10
   2  -1   5   11.37    0.66
   3  -1   5   11.96    0.70
   3  -1   5   11.52    0.62
   4  -1   5   18.67    0.94
   4  -1   5   19.84    0.90
   5  -1   5   18.51    0.97
   5  -1   5   18.76    0.93
  -6   1  -5   17.97    1.09
   6  -1   5   17.38    0.95
  -7   1  -5    2.75    0.44
   7  -1   5    2.01    0.34
  -8   1  -5    0.30    0.18
  -9   1  -5    0.98    0.33
   9   2  -5    3.34    0.51
   8   2  -5    1.13    0.30
   7   2  -5    3.06    0.44
   7   2  -5    2.92    0.39
   6   2  -5    0.56    0.20
   6   2  -5    0.64    0.18
   5   2  -5   23.78    1.14
   5   2  -5   23.10    1.10
   4   2  -5   12.78    0.75
   4   2  -5   12.48    0.77
   3   2  -5   27.85    1.12
   3   2  -5   28.44    1.20
   3   2  -5   29.07    0.93
   2   2  -5   54.40    1.56
  -2  -2   5   57.10    1.86
   2   2  -5   54.89    1.83
   1   2  -5   19.85    0.81
  -1  -2   5   19.89    0.95
   1   2  -5   20.74    0.80
   0  -2   5    7.88    0.53
   0   2  -5    7.04    0.47
   1  -2   5   33.01    1.23
  -1   2  -5   30.79    1.20
   2  -2   5   31.75    1.22
  -2   2  -5   33.23    1.29
   3  -2   5   25.82    1.07
  -3   2  -5   25.43    1.16
   3  -2   5   24.43    0.92
   4  -2   5   17.97    0.89
  -4   2  -5   18.65    1.01
   4  -2   5   17.38    0.79
   5  -2   5    7.64    0.57
  -5   2  -5    8.15    0.68
   5  -2   5    7.43    0.52
  -6   2  -5    7.71    0.70
   6  -2   5    6.61    0.53
  -7   2  -5    1.03    0.29
  -8   2  -5    2.88    0.48
  -9   2  -5    1.55    0.35
   9   3  -5    0.14    0.16
   8   3  -5    0.73    0.22
   8   3  -5    0.64    0.21
   7   3  -5    1.03    0.29
   7   3  -5    0.73    0.22
   6   3  -5    1.96    0.33
   6   3  -5    2.06    0.33
   5   3  -5    6.51    0.56
   5   3  -5    6.97    0.59
   4   3  -5    0.87    0.20
   4   3  -5    0.89    0.20
   3   3  -5    0.49    0.11
   3   3  -5    0.71    0.15
   3   3  -5    0.49    0.21
   2   3  -5    4.93    0.36
   2   3  -5    4.93    0.46
   1   3  -5   15.95    0.74
  -1  -3   5   16.50    0.85
   1   3  -5   16.19    0.86
   1   3  -5   17.36    0.76
   0  -3   5    0.65    0.18
   0   3  -5    0.82    0.19
   0   3  -5    1.04    0.19
   1  -3   5    0.32    0.11
  -1   3  -5    0.15    0.10
   2  -3   5    0.59    0.15
  -2   3  -5    0.60    0.16
   2  -3   5    0.45    0.09
   3  -3   5    1.90    0.25
  -3   3  -5    2.50    0.35
   3  -3   5    1.59    0.18
   4  -3   5    4.64    0.41
   4  -3   5    3.96    0.32
  -4   3  -5    4.49    0.48
   5  -3   5    2.55    0.31
  -5   3  -5    3.28    0.43
  -6   3  -5    0.47    0.19
  -7   3  -5    0.13    0.11
  -8   3  -5    0.08    0.12
  -9   3  -5    0.85    0.27
   9   4  -5    6.04    0.69
   8   4  -5    3.00    0.46
   8   4  -5    2.91    0.43
   7   4  -5    2.94    0.41
   7   4  -5    3.00    0.44
   6   4  -5    2.97    0.41
   6   4  -5    3.12    0.42
   5   4  -5    6.03    0.53
   5   4  -5    6.90    0.61
   4   4  -5   16.58    0.85
   4   4  -5   17.12    0.97
   3   4  -5   36.16    1.31
   3   4  -5   39.15    1.53
   3   4  -5   36.88    1.26
   2   4  -5   27.89    1.08
   2   4  -5   28.69    1.25
   1   4  -5   45.47    1.54
  -1  -4   5   48.19    1.66
   1   4  -5   46.95    1.71
   1   4  -5   47.00    1.55
   0   4  -5   19.17    0.90
   0  -4   5   20.40    0.95
   0   4  -5   19.20    0.91
  -1   4  -5   13.64    0.77
   1  -4   5   15.82    0.79
   2  -4   5   26.54    1.07
  -2   4  -5   26.95    1.19
   3  -4   5    3.24    0.32
  -3   4  -5    3.66    0.43
   4  -4   5   17.92    0.85
  -4   4  -5   22.53    1.13
  -5   4  -5    4.11    0.48
  -6   4  -5    4.35    0.54
  -7   4  -5    2.81    0.46
  -8   4  -5    1.32    0.34
  -9   4  -5   -0.10    0.15
   9   5  -5    1.17    0.30
   9   5  -5    0.76    0.26
   8   5  -5    4.14    0.54
   8   5  -5    3.37    0.49
   7   5  -5    1.65    0.33
   7   5  -5    1.82    0.36
   6   5  -5    1.59    0.29
   6   5  -5    1.87    0.34
   5   5  -5    0.61    0.18
   5   5  -5    0.27    0.12
   4   5  -5    7.32    0.54
   4   5  -5    7.63    0.66
   3   5  -5    4.04    0.36
   3   5  -5    4.80    0.51
   2   5  -5   12.30    0.60
   2   5  -5   13.46    0.84
   2   5  -5   13.84    0.75
   1   5  -5   15.87    0.83
  -1  -5   5   15.20    0.84
   1   5  -5   15.07    0.89
   1   5  -5   15.39    0.82
   0   5  -5   10.19    0.67
   0  -5   5   10.05    0.65
   0   5  -5   10.84    0.73
   0   5  -5   11.04    0.71
  -1   5  -5   21.46    1.04
   1  -5   5   21.70    0.97
  -1   5  -5   23.13    1.10
  -2   5  -5   58.32    1.99
   2  -5   5   56.99    1.78
   3  -5   5   11.90    0.64
  -3   5  -5   14.13    0.87
  -4   5  -5   11.82    0.83
  -5   5  -5    6.09    0.62
  -6   5  -5    1.11    0.30
  -7   5  -5    2.59    0.44
  -8   5  -5    3.17    0.50
  -9   5  -5    0.08    0.11
   9   6  -5    0.12    0.10
   9   6  -5   -0.08    0.14
   8   6  -5   -0.02    0.10
   8   6  -5    0.20    0.17
   7   6  -5    0.91    0.23
   7   6  -5    1.31    0.32
   6   6  -5    0.14    0.13
   6   6  -5    0.46    0.20
   5   6  -5    0.22    0.11
   5   6  -5    0.43    0.20
   4   6  -5    0.78    0.19
   4   6  -5    0.69    0.25
   3   6  -5   10.65    0.61
   3   6  -5   12.78    0.88
   2   6  -5    4.06    0.42
   2   6  -5    3.43    0.43
   1   6  -5    0.93    0.22
   1   6  -5    1.40    0.28
   1   6  -5    0.93    0.21
   0   6  -5   14.37    0.85
   0  -6   5   13.74    0.77
   0   6  -5   12.25    0.81
   0   6  -5   14.20    0.85
  -1   6  -5    3.68    0.42
   1  -6   5    3.40    0.35
  -1   6  -5    4.14    0.46
   2  -6   5    0.11    0.09
  -2   6  -5   -0.12    0.13
  -3   6  -5    5.32    0.55
  -4   6  -5    3.83    0.48
  -5   6  -5    1.48    0.33
  -6   6  -5    1.09    0.29
  -7   6  -5    1.19    0.31
  -8   6  -5    0.20    0.15
   9   7  -5    0.34    0.21
   8   7  -5    0.74    0.25
   8   7  -5    0.26    0.16
   7   7  -5    1.85    0.34
   7   7  -5    2.06    0.43
   6   7  -5    3.02    0.41
   6   7  -5    3.73    0.52
   5   7  -5    5.83    0.53
   5   7  -5    7.29    0.72
   4   7  -5   12.15    0.91
   3   7  -5   20.29    1.18
   2   7  -5   10.17    0.79
   1   7  -5   33.12    1.50
   1   7  -5   32.76    1.42
   0   7  -5    3.10    0.41
   0  -7   5    3.39    0.38
   0   7  -5    4.00    0.47
   0   7  -5    3.86    0.44
  -1   7  -5   11.08    0.78
   1  -7   5    9.64    0.63
  -1   7  -5    9.87    0.74
  -1   7  -5    9.51    0.74
  -2   7  -5    5.82    0.59
  -2   7  -5    7.18    0.65
  -3   7  -5    0.76    0.25
  -4   7  -5   11.05    0.86
  -5   7  -5    7.71    0.74
  -6   7  -5    1.89    0.42
  -7   7  -5    0.88    0.27
  -8   7  -5    1.24    0.34
   8   8  -5   -0.11    0.13
   8   8  -5    0.26    0.18
   7   8  -5    2.20    0.43
   6   8  -5    3.85    0.56
   5   8  -5    1.85    0.37
   4   8  -5    1.54    0.32
   3   8  -5    3.24    0.47
   2   8  -5    4.58    0.54
   1   8  -5   16.53    1.05
   1   8  -5   16.62    1.00
   0  -8   5    6.85    0.56
   0   8  -5    9.04    0.73
   0   8  -5    7.85    0.70
   0   8  -5    8.24    0.70
  -1   8  -5    7.62    0.67
  -1   8  -5    8.08    0.71
  -1   8  -5    7.77    0.69
  -2   8  -5    9.41    0.79
  -2   8  -5    9.12    0.79
  -3   8  -5    2.06    0.40
  -3   8  -5    2.19    0.41
  -4   8  -5    4.41    0.56
  -5   8  -5    7.42    0.76
  -6   8  -5    2.10    0.41
  -7   8  -5    1.27    0.34
   7   9  -5    1.93    0.45
   6   9  -5    1.39    0.36
   5   9  -5    0.39    0.24
   4   9  -5    0.14    0.19
   3   9  -5    0.38    0.19
   2   9  -5    2.64    0.44
   1   9  -5    2.38    0.40
   0   9  -5    0.37    0.23
   0   9  -5    0.24    0.17
   0   9  -5    0.17    0.19
  -1   9  -5    0.49    0.24
  -1   9  -5    0.45    0.17
  -1   9  -5    0.87    0.27
  -2   9  -5    1.48    0.34
  -2   9  -5    1.79    0.37
  -3   9  -5    0.81    0.28
  -3   9  -5    0.81    0.29
  -4   9  -5    2.57    0.47
  -4   9  -5    2.58    0.46
  -5   9  -5   -0.04    0.17
  -6   9  -5    0.10    0.16
   5  10  -5    3.40    0.54
   4  10  -5    2.34    0.44
   3  10  -5    0.21    0.16
   2  10  -5    0.65    0.23
   1  10  -5    6.44    0.68
   0  10  -5    8.76    0.78
  -1  10  -5    5.61    0.64
  -1  10  -5    4.17    0.53
  -1  10  -5    4.51    0.59
  -2  10  -5    2.39    0.45
  -2  10  -5    2.68    0.46
  -3  10  -5    1.80    0.39
  -3  10  -5    1.89    0.39
  -4  10  -5    2.88    0.50
  -4  10  -5    1.88    0.42
  -5  10  -5    1.38    0.37
  -5  10  -5    0.99    0.31
   4  11  -5    0.41    0.22
   3  11  -5    0.64    0.25
   2  11  -5    2.19    0.42
   1  11  -5    2.12    0.41
   0  11  -5    1.89    0.37
  -1  11  -5    3.20    0.48
  -1  11  -5    3.41    0.54
  -2  11  -5    2.27    0.46
  -2  11  -5    2.51    0.47
  -3  11  -5    2.78    0.51
  -3  11  -5    2.29    0.45
   2  12  -5    0.53    0.23
   1  12  -5   -0.11    0.13
   0  12  -5    0.39    0.19
  -1  12  -5    0.03    0.11
   0  12   6    1.57    0.38
   1  12   6    0.92    0.29
  -3  11   6    0.18    0.20
  -2  11   6    1.94    0.42
  -1  11   6    0.68    0.26
   0  11   6    0.86    0.26
   1  11   6    0.22    0.16
   2  11   6    0.07    0.12
  -5  10   6    0.46    0.24
  -4  10   6    0.98    0.31
  -3  10   6    3.07    0.49
  -2  10   6    0.32    0.19
  -1  10   6    0.14    0.15
  -1  10   6    0.28    0.14
   0  10   6    0.24    0.18
   0  10   6    0.04    0.10
   1  10   6    0.29    0.18
   2  10   6    0.77    0.26
   3  10   6    0.58    0.25
  -6   9   6    3.31    0.55
  -5   9   6    2.63    0.47
  -4   9   6    1.80    0.38
  -3   9   6    2.63    0.45
  -2   9   6    0.80    0.26
  -2   9   6    0.82    0.22
  -1   9   6    3.99    0.52
  -1   9   6    3.86    0.49
   0   9   6    3.10    0.45
   0   9   6    2.53    0.41
   1   9   6    5.38    0.61
   1   9   6    4.83    0.56
   2   9   6    4.23    0.53
   2   9   6    6.65    0.70
   3   9   6    2.34    0.45
   4   9   6    0.86    0.28
   5   9   6    2.36    0.47
  -7   8   6    0.42    0.19
  -6   8   6    0.64    0.25
  -5   8   6    0.15    0.10
  -4   8   6    1.32    0.31
  -3   8   6    0.94    0.25
  -3   8   6    1.58    0.32
  -2   8   6    6.81    0.63
  -2   8   6    7.18    0.68
  -1   8   6    7.55    0.67
  -1   8   6    6.54    0.63
   0   8   6    0.04    0.12
   0   8   6    0.13    0.10
   1   8   6    2.70    0.43
   1   8   6    1.90    0.33
   2   8   6    0.35    0.20
   2   8   6    0.24    0.14
   3   8   6    0.44    0.19
   4   8   6    0.87    0.29
   5   8   6    3.35    0.54
   6   8   6    0.71    0.30
  -7   7   6    1.33    0.36
  -6   7   6    0.61    0.25
  -5   7   6    1.26    0.29
  -4   7   6    1.27    0.26
  -4   7   6    1.17    0.27
  -3   7   6    2.21    0.35
  -3   7   6    2.34    0.38
  -2   7   6    0.59    0.19
  -2   7   6    0.72    0.20
  -1   7   6   13.27    0.89
  -1   7   6   11.00    0.79
   0   7   6   16.80    1.03
   0   7   6   15.51    0.93
   1   7   6    1.03    0.27
   1   7   6    0.60    0.18
   2   7   6    1.38    0.30
   2   7   6    0.81    0.21
   3   7   6    3.71    0.51
   3   7   6    3.22    0.50
   4   7   6    1.77    0.39
   5   7   6    0.00    0.13
   6   7   6    0.04    0.14
  -8   6   6    2.19    0.44
  -7   6   6    3.38    0.52
  -6   6   6    3.11    0.48
  -5   6   6    4.95    0.56
  -5   6   6    4.54    0.49
  -4   6   6   21.13    1.11
  -4   6   6   20.23    1.14
  -3   6   6   20.70    1.10
  -3   6   6   20.15    1.09
  -2   6   6    3.81    0.45
  -2   6   6    3.69    0.42
  -1   6   6   11.74    0.81
  -1   6   6   10.43    0.72
   0   6   6   10.49    0.78
   0   6   6    9.03    0.65
   1   6   6    3.81    0.46
   1   6   6    2.76    0.34
   2   6   6   15.02    0.98
   2   6   6   11.81    0.74
   3   6   6    6.12    0.64
   4   6   6    4.41    0.56
   4   6   6    4.70    0.58
   5   6   6    3.74    0.54
   6   6   6    0.16    0.15
   7   6   6    2.48    0.48
  -8   5   6    1.30    0.34
  -7   5   6    0.51    0.25
  -6   5   6    0.23    0.12
  -6   5   6    0.20    0.13
  -5   5   6    0.39    0.17
  -5   5   6    0.39    0.16
  -4   5   6    5.13    0.52
  -4   5   6    5.17    0.53
  -3   5   6   15.19    0.91
  -3   5   6   15.42    0.90
  -2   5   6    5.62    0.53
  -2   5   6    5.74    0.51
  -1   5   6   10.95    0.68
  -1   5   6   12.02    0.80
   0   5   6    5.70    0.55
   0   5   6    5.17    0.44
   1   5   6    0.41    0.16
   1   5   6    0.24    0.10
   2   5   6    3.41    0.45
   3   5   6    1.82    0.36
   4   5   6    4.14    0.53
   4   5   6    3.94    0.51
   5   5   6    2.12    0.39
   6   5   6    0.17    0.15
   7   5   6    3.73    0.55
   8   5   6    1.77    0.42
  -9   4   6    1.02    0.31
  -8   4   6    0.71    0.27
  -7   4   6    2.36    0.39
  -7   4   6    2.32    0.42
  -6   4   6    1.72    0.34
  -6   4   6    1.22    0.28
  -5   4   6    0.22    0.13
  -5   4   6    0.37    0.16
  -4   4   6    1.92    0.32
  -4   4   6    2.49    0.36
  -3   4   6    0.59    0.16
  -3   4   6    0.41    0.10
  -2   4   6    8.56    0.65
  -2   4   6    7.35    0.54
  -1   4   6    7.53    0.51
  -1   4   6    8.08    0.64
   0   4   6    4.62    0.48
   0   4   6    3.72    0.34
   1   4   6    8.35    0.66
   1   4   6    5.90    0.42
   2   4   6    6.76    0.63
   3   4   6    4.29    0.51
   4   4   6   -0.03    0.15
   4   4   6    0.12    0.13
   5   4   6    0.10    0.17
   5   4   6    0.40    0.19
   6   4   6    0.55    0.27
   7   4   6    0.07    0.15
   8   4   6    0.06    0.12
  -9   3   6    3.96    0.61
  -8   3   6    2.38    0.41
  -8   3   6    2.31    0.45
  -7   3   6    4.59    0.57
  -7   3   6    4.32    0.53
  -6   3   6    5.01    0.56
  -6   3   6    3.91    0.49
  -5   3   6    3.34    0.43
  -5   3   6    3.25    0.41
  -4   3   6   12.51    0.84
  -4   3   6   12.44    0.78
  -3   3   6   40.74    1.61
  -3   3   6   37.09    1.42
  -2   3   6   47.92    1.75
  -2   3   6   42.89    1.48
  -1   3   6   21.61    1.07
  -1   3   6   19.30    0.83
   0   3   6   34.50    1.42
   0   3   6   31.75    1.09
   1   3   6   28.62    1.27
   1   3   6   22.86    0.85
   2   3   6   15.08    0.93
   3   3   6    7.52    0.66
   4   3   6    1.73    0.32
   4   3   6    1.14    0.25
   5   3   6    2.28    0.39
   5   3   6    2.06    0.37
   6   3   6    4.14    0.54
   7   3   6    0.76    0.27
   8   3   6   -0.04    0.10
   9   3   6   -0.01    0.12
  -9   2   6    1.23    0.32
  -9   2   6    1.11    0.31
  -8   2   6    0.25    0.16
  -8   2   6    0.27    0.18
  -7   2   6    0.45    0.19
  -7   2   6    0.89    0.26
  -6   2   6    5.88    0.60
  -6   2   6    5.06    0.56
  -5   2   6   16.02    0.99
  -5   2   6   16.72    0.96
  -4   2   6    0.18    0.11
  -4   2   6    0.42    0.14
  -3   2   6    2.09    0.27
  -3   2   6    2.43    0.35
  -2   2   6   14.91    0.88
  -2   2   6   13.78    0.69
  -1   2   6    5.70    0.52
  -1   2   6    4.98    0.35
   0   2   6   23.01    1.09
   0   2   6   20.18    0.74
   1   2   6    8.41    0.64
   1   2   6    6.21    0.32
   2   2   6    3.77    0.45
   3   2   6    3.84    0.47
   4   2   6    4.54    0.52
   4   2   6    5.33    0.54
   5   2   6    2.00    0.36
   5   2   6    1.88    0.34
   6   2   6    3.20    0.44
   7   2   6    0.26    0.16
   8   2   6    0.39    0.22
   9   2   6    1.29    0.34
 -10   1   6   -0.08    0.11
   9  -1  -6    0.31    0.24
  -9   1   6    0.25    0.15
  -8   1   6    1.34    0.32
  -7   1   6    0.60    0.22
  -6   1   6    0.68    0.20
  -5   1   6    6.72    0.63
  -4   1   6   27.20    1.30
  -4   1   6   24.16    1.10
  -3   1   6    5.11    0.51
  -3   1   6    4.21    0.38
  -2   1   6    6.85    0.58
  -2   1   6    6.02    0.41
  -1   1   6    6.06    0.54
  -1   1   6    5.07    0.32
   0   1   6    4.05    0.43
   0   1   6    2.80    0.19
   1   1   6    6.27    0.55
   2   1   6    3.89    0.43
   3   1   6   32.98    1.45
   4   1   6   10.29    0.76
   4   1   6   10.48    0.73
   5   1   6    3.57    0.48
   5   1   6    3.45    0.43
   6   1   6    0.41    0.17
   7   1   6    0.86    0.26
   8   1   6    0.13    0.11
 -10   0   6    1.72    0.42
  -9   0   6    0.92    0.28
   9   0  -6    1.18    0.35
  -8   0   6    8.42    0.81
   8   0  -6   10.06    0.90
  -7   0   6    1.43    0.33
   7   0  -6    1.62    0.34
  -6   0   6    8.51    0.74
  -5   0   6    6.20    0.60
  -4   0   6   45.94    1.80
   3   0  -6   38.25    1.14
  -3   0   6   43.61    1.68
  -2   0   6   66.44    2.15
   2   0  -6   62.83    1.75
  -1   0   6   58.66    1.94
   1   0  -6   53.92    1.64
   1   0  -6   54.03    1.39
   0   0   6   63.01    2.10
   1   0   6   30.99    1.31
   2   0   6   32.40    1.36
   3   0   6   36.02    1.48
   3   0   6   32.94    1.33
   4   0   6    0.39    0.17
   4   0   6    0.59    0.16
   5   0   6    3.63    0.46
   5   0   6    4.24    0.46
   6   0   6    8.91    0.71
   7   0   6    9.35    0.77
  -8   0  -6    0.21    0.19
  -9   0  -6    0.18    0.15
   9   1  -6    0.31    0.19
   8   1  -6    1.08    0.31
   7   1  -6    0.30    0.15
   6   1  -6    1.23    0.28
  -5  -1   6    6.73    0.64
  -4  -1   6   25.67    1.27
   3   1  -6    4.43    0.30
  -3  -1   6    4.44    0.47
   2   1  -6    6.87    0.43
  -2  -1   6    7.07    0.60
  -1  -1   6    6.23    0.54
   1   1  -6    5.49    0.42
  -1  -1   6    5.16    0.28
   1   1  -6    5.75    0.35
   0   1  -6    4.13    0.39
   0  -1   6    4.40    0.44
   1  -1   6    6.25    0.54
  -1   1  -6    6.30    0.51
   2  -1   6    4.03    0.43
  -2   1  -6    3.96    0.42
   3  -1   6   34.21    1.41
  -3   1  -6   33.63    1.43
   3  -1   6   31.17    1.22
   4  -1   6    9.67    0.71
  -4   1  -6   11.62    0.82
   4  -1   6    9.43    0.63
   5  -1   6    3.42    0.44
  -5   1  -6    3.87    0.50
   5  -1   6    3.16    0.37
  -6   1  -6    0.95    0.27
   6  -1   6    0.72    0.21
  -7   1  -6    0.81    0.27
  -8   1  -6    0.95    0.30
  -9   1  -6    0.39    0.21
   9   2  -6    0.80    0.28
   8   2  -6    0.41    0.22
   7   2  -6    0.72    0.24
   7   2  -6    0.62    0.19
   6   2  -6    5.48    0.58
   6   2  -6    4.26    0.48
   5   2  -6   17.20    0.99
   5   2  -6   16.19    0.96
  -4  -2   6    0.15    0.12
   4   2  -6    0.48    0.17
   3   2  -6    2.06    0.22
  -3  -2   6    2.59    0.37
   2   2  -6   13.24    0.65
  -2  -2   6   14.89    0.90
   1   2  -6    5.26    0.42
  -1  -2   6    6.47    0.56
   1   2  -6    5.54    0.39
   0  -2   6   24.13    1.13
   0   2  -6   24.03    1.04
   1  -2   6    8.65    0.63
  -1   2  -6    8.37    0.60
   2  -2   6    3.21    0.39
  -2   2  -6    3.64    0.41
   3  -2   6    3.93    0.42
   3  -2   6    3.12    0.31
  -3   2  -6    3.93    0.45
   4  -2   6    4.83    0.48
   4  -2   6    4.41    0.39
  -4   2  -6    4.90    0.53
   5  -2   6    2.22    0.34
  -5   2  -6    2.92    0.43
  -6   2  -6    3.04    0.46
  -7   2  -6    0.48    0.23
  -8   2  -6   -0.14    0.12
   9   3  -6    4.76    0.64
   8   3  -6    2.54    0.44
   7   3  -6    4.08    0.53
   7   3  -6    3.36    0.46
   6   3  -6    4.31    0.51
   6   3  -6    4.03    0.48
   5   3  -6    4.02    0.46
   5   3  -6    3.21    0.43
   4   3  -6   12.53    0.84
   4   3  -6   11.96    0.76
  -3  -3   6   38.36    1.62
   3   3  -6   38.40    1.58
   3   3  -6   37.67    1.26
   2   3  -6   43.36    1.47
  -2  -3   6   49.93    1.81
   1   3  -6   21.04    0.94
  -1  -3   6   24.20    1.16
   1   3  -6   21.46    0.91
   0   3  -6   33.23    1.32
   0  -3   6   36.17    1.45
   0   3  -6   37.56    1.34
   1  -3   6   28.87    1.24
  -1   3  -6   27.01    1.19
   2  -3   6   14.67    0.82
  -2   3  -6   15.08    0.88
   2  -3   6   12.55    0.59
   3  -3   6    7.49    0.58
  -3   3  -6    7.65    0.65
   4  -3   6    1.32    0.26
  -4   3  -6    1.53    0.30
   5  -3   6    1.70    0.29
  -5   3  -6    1.80    0.36
  -6   3  -6    4.82    0.60
  -7   3  -6    0.42    0.21
  -8   3  -6    0.14    0.17
   9   4  -6    0.70    0.25
   8   4  -6    0.33    0.20
   8   4  -6    0.33    0.18
   7   4  -6    2.80    0.44
   7   4  -6    2.14    0.38
   6   4  -6    1.23    0.26
   6   4  -6    1.20    0.27
   5   4  -6    0.05    0.10
   5   4  -6    0.35    0.12
   4   4  -6    2.04    0.29
   4   4  -6    1.86    0.33
   3   4  -6    0.70    0.16
   3   4  -6    0.67    0.24
   2   4  -6    8.59    0.57
  -2  -4   6    7.82    0.65
   2   4  -6    8.17    0.67
   1   4  -6    7.77    0.56
  -1  -4   6    9.42    0.69
   1   4  -6    9.01    0.59
   0   4  -6    4.72    0.45
   0  -4   6    4.31    0.45
   0   4  -6    4.99    0.45
  -1   4  -6    6.46    0.55
   1  -4   6    6.73    0.55
   2  -4   6    6.68    0.53
  -2   4  -6    6.76    0.59
   3  -4   6    3.35    0.38
  -3   4  -6    4.07    0.47
   4  -4   6   -0.01    0.09
  -4   4  -6   -0.09    0.11
  -5   4  -6    0.07    0.09
  -6   4  -6    0.15    0.16
  -7   4  -6    0.14    0.15
  -8   4  -6    0.34    0.20
   8   5  -6    0.71    0.24
   8   5  -6    1.32    0.33
   7   5  -6    0.08    0.08
   7   5  -6    0.43    0.20
   6   5  -6    0.06    0.09
   6   5  -6    0.08    0.10
   5   5  -6    0.32    0.15
   5   5  -6    0.21    0.16
   4   5  -6    5.11    0.47
   4   5  -6    5.11    0.56
   3   5  -6   15.58    0.98
   3   5  -6   15.31    0.81
  -2  -5   6    6.43    0.60
   2   5  -6    6.40    0.60
   2   5  -6    5.56    0.48
   1   5  -6   11.84    0.74
  -1  -5   6   12.62    0.82
   1   5  -6   11.60    0.83
   1   5  -6   12.31    0.75
   0   5  -6    5.53    0.51
   0  -5   6    5.85    0.53
   0   5  -6    5.26    0.50
   1  -5   6    0.19    0.15
  -1   5  -6    0.07    0.10
  -1   5  -6   -0.03    0.09
   2  -5   6    2.60    0.33
  -2   5  -6    2.83    0.40
   3  -5   6    1.64    0.26
  -3   5  -6    1.47    0.29
  -4   5  -6    4.26    0.52
  -5   5  -6    3.00    0.45
  -6   5  -6    0.13    0.18
  -7   5  -6    4.30    0.60
  -8   5  -6    1.31    0.38
   8   6  -6    2.03    0.40
   8   6  -6    1.06    0.31
   7   6  -6    2.38    0.40
   7   6  -6    3.09    0.50
   6   6  -6    2.88    0.41
   6   6  -6    3.28    0.50
   5   6  -6    4.19    0.46
   5   6  -6    4.61    0.57
   4   6  -6   22.45    1.29
   3   6  -6   21.62    1.22
   2   6  -6    3.60    0.40
   2   6  -6    3.85    0.48
   1   6  -6   12.40    0.80
  -1  -6   6   12.31    0.83
   1   6  -6   12.44    0.88
   1   6  -6   11.38    0.77
   0   6  -6   10.81    0.76
   0  -6   6   10.50    0.74
   0   6  -6   10.80    0.75
  -1   6  -6    3.10    0.41
   1  -6   6    3.00    0.37
  -1   6  -6    3.24    0.42
  -2   6  -6   15.21    0.95
   2  -6   6   12.65    0.76
  -3   6  -6    5.40    0.58
  -4   6  -6    5.33    0.60
  -5   6  -6    3.73    0.51
  -6   6  -6    0.15    0.13
  -7   6  -6    2.52    0.47
   8   7  -6    0.09    0.17
   7   7  -6    1.36    0.36
   6   7  -6    0.80    0.28
   5   7  -6    1.38    0.33
   4   7  -6    1.28    0.30
   3   7  -6    2.27    0.39
   2   7  -6    0.61    0.23
   2   7  -6    0.67    0.20
  -1  -7   6   10.92    0.79
   1   7  -6   12.49    0.91
   1   7  -6   12.44    0.84
   0   7  -6   17.70    1.04
   0  -7   6   15.73    0.95
   0   7  -6   17.29    1.07
   0   7  -6   17.16    1.02
  -1   7  -6    1.46    0.30
   1  -7   6    0.91    0.21
  -1   7  -6    1.41    0.29
  -2   7  -6    1.10    0.27
  -2   7  -6    0.69    0.23
  -3   7  -6    3.64    0.50
  -4   7  -6    1.90    0.38
  -5   7  -6    0.16    0.18
  -6   7  -6   -0.14    0.16
   7   8  -6    0.37    0.23
   6   8  -6    0.93    0.29
   5   8  -6    0.25    0.15
   4   8  -6    1.00    0.29
   3   8  -6    1.15    0.32
   2   8  -6    6.51    0.68
  -1  -8   6    5.85    0.58
   1   8  -6    6.74    0.67
   1   8  -6    7.03    0.66
   0   8  -6    0.24    0.16
   0   8  -6    0.16    0.11
   0   8  -6    0.34    0.18
  -1   8  -6    2.26    0.39
  -1   8  -6    2.39    0.41
  -2   8  -6    0.19    0.19
  -2   8  -6    0.28    0.16
  -3   8  -6    0.37    0.22
  -3   8  -6    0.34    0.17
  -4   8  -6    0.99    0.29
  -5   8  -6    3.11    0.50
  -6   8  -6    0.60    0.24
   6   9  -6    3.21    0.55
   5   9  -6    2.52    0.48
   4   9  -6    2.05    0.42
   3   9  -6    3.24    0.52
   2   9  -6    1.33    0.34
   1   9  -6    4.66    0.59
   0   9  -6    2.85    0.45
   0   9  -6    2.91    0.46
   0   9  -6    3.49    0.50
  -1   9  -6    6.35    0.68
  -1   9  -6    5.43    0.64
  -2   9  -6    5.84    0.67
  -2   9  -6    5.17    0.64
  -3   9  -6    1.14    0.33
  -3   9  -6    2.00    0.41
  -4   9  -6    0.68    0.27
  -4   9  -6    1.42    0.38
  -5   9  -6    2.96    0.53
  -5   9  -6    3.48    0.57
   4  10  -6    0.69    0.28
   3  10  -6    2.39    0.45
   2  10  -6    0.25    0.17
   1  10  -6   -0.04    0.12
   0  10  -6    0.59    0.25
  -1  10  -6    0.50    0.26
  -1  10  -6    0.36    0.20
  -2  10  -6    1.04    0.31
  -2  10  -6    1.54    0.37
  -3  10  -6    0.78    0.32
  -3  10  -6    0.37    0.21
   2  11  -6    1.70    0.39
   1  11  -6    0.66    0.24
   0  11  -6    1.12    0.32
  -1  11  -6    0.81    0.30
  -2  11   7    0.37    0.22
  -1  11   7    0.23    0.18
   0  11   7    0.15    0.09
   0  11   7    0.28    0.18
  -4  10   7    0.45    0.23
  -3  10   7    0.21    0.17
  -2  10   7    0.83    0.28
  -1  10   7    1.97    0.39
  -1  10   7    2.07    0.40
   0  10   7    2.72    0.46
   0  10   7    2.18    0.40
   1  10   7    0.85    0.28
  -5   9   7    0.32    0.18
  -4   9   7    0.14    0.14
  -3   9   7    0.08    0.13
  -2   9   7   -0.03    0.11
  -2   9   7    0.08    0.12
  -1   9   7    0.24    0.16
  -1   9   7    0.58    0.19
   0   9   7    0.90    0.25
   0   9   7    1.07    0.27
   1   9   7    0.68    0.25
   2   9   7    0.98    0.33
   3   9   7   -0.15    0.15
  -6   8   7    4.69    0.63
  -5   8   7    1.62    0.35
  -4   8   7    2.76    0.42
  -4   8   7    3.17    0.48
  -3   8   7    1.68    0.34
  -3   8   7    1.50    0.33
  -2   8   7    0.98    0.26
  -2   8   7    1.31    0.30
  -1   8   7    0.67    0.22
  -1   8   7    1.68    0.35
   0   8   7    1.19    0.30
   0   8   7    0.74    0.23
   1   8   7    0.68    0.24
   2   8   7    3.00    0.50
   3   8   7    0.55    0.24
   3   8   7    0.06    0.12
   4   8   7    1.15    0.35
  -7   7   7    1.20    0.33
  -6   7   7    3.70    0.56
  -5   7   7    1.30    0.30
  -5   7   7    1.35    0.33
  -4   7   7    4.13    0.50
  -4   7   7    3.64    0.49
  -3   7   7    3.04    0.44
  -3   7   7    2.68    0.41
  -2   7   7    3.61    0.49
  -2   7   7    3.62    0.45
  -1   7   7    7.40    0.71
  -1   7   7    5.79    0.57
   0   7   7    1.44    0.31
   0   7   7    1.40    0.27
   1   7   7    5.38    0.63
   2   7   7    3.54    0.52
   3   7   7    0.43    0.24
   3   7   7    0.89    0.28
   4   7   7    0.53    0.25
   4   7   7    0.94    0.31
   5   7   7    2.31    0.47
  -7   6   7    1.13    0.32
  -6   6   7    0.03    0.11
  -6   6   7    0.07    0.09
  -5   6   7    0.54    0.21
  -5   6   7    0.22    0.13
  -4   6   7    0.90    0.25
  -4   6   7    0.69    0.22
  -3   6   7    1.33    0.29
  -3   6   7    1.03    0.25
  -2   6   7    6.59    0.59
  -2   6   7    7.62    0.69
  -1   6   7    0.44    0.17
  -1   6   7    0.47    0.20
   0   6   7    0.48    0.19
   0   6   7    0.16    0.10
   1   6   7    1.78    0.36
   2   6   7    1.44    0.35
   3   6   7    2.02    0.41
   4   6   7    0.82    0.27
   4   6   7    1.09    0.32
   5   6   7    0.68    0.27
   6   6   7    0.31    0.19
  -8   5   7    0.91    0.32
  -7   5   7    3.07    0.50
  -6   5   7    0.97    0.28
  -6   5   7    0.76    0.24
  -5   5   7    3.32    0.46
  -5   5   7    2.79    0.43
  -4   5   7    4.70    0.51
  -4   5   7    5.98    0.61
  -3   5   7    2.74    0.41
  -3   5   7    2.84    0.38
  -2   5   7    5.91    0.60
  -2   5   7    5.54    0.50
  -1   5   7    5.32    0.57
  -1   5   7    4.27    0.42
   0   5   7    5.55    0.58
   1   5   7    5.36    0.60
   2   5   7   10.12    0.84
   3   5   7    3.81    0.52
   4   5   7    0.77    0.24
   4   5   7    0.85    0.27
   5   5   7    2.03    0.39
   5   5   7    2.42    0.46
   6   5   7    0.55    0.23
   7   5   7    0.19    0.14
  -8   4   7    2.09    0.42
  -7   4   7    1.87    0.38
  -7   4   7    1.74    0.37
  -6   4   7    1.60    0.32
  -6   4   7    1.83    0.34
  -5   4   7    2.69    0.43
  -5   4   7    2.75    0.41
  -4   4   7    5.77    0.61
  -4   4   7    5.02    0.52
  -3   4   7   13.89    0.93
  -3   4   7   12.79    0.79
  -2   4   7   17.10    1.03
  -2   4   7   14.25    0.80
  -1   4   7   11.85    0.68
  -1   4   7   12.59    0.87
   0   4   7   10.95    0.83
   1   4   7    2.47    0.39
   2   4   7    4.40    0.54
   3   4   7    0.06    0.15
   4   4   7    2.16    0.40
   4   4   7    1.81    0.35
   5   4   7    1.07    0.30
   5   4   7    1.10    0.30
   6   4   7    0.57    0.23
   7   4   7    0.33    0.18
  -8   3   7   -0.03    0.10
  -8   3   7    0.19    0.13
  -7   3   7    0.28    0.18
  -7   3   7    0.34    0.18
  -6   3   7    0.97    0.26
  -6   3   7    0.88    0.26
  -5   3   7    2.77    0.39
  -5   3   7    2.90    0.43
  -4   3   7    2.11    0.37
  -4   3   7    1.79    0.30
  -3   3   7    1.50    0.26
  -3   3   7    1.83    0.34
  -2   3   7    1.43    0.30
  -2   3   7    1.69    0.25
  -1   3   7    2.53    0.40
   0   3   7    6.31    0.61
   1   3   7    0.49    0.22
   2   3   7    0.20    0.15
   3   3   7    0.47    0.19
   4   3   7   -0.11    0.17
   4   3   7   -0.12    0.09
   5   3   7    0.70    0.24
   5   3   7    0.40    0.19
   6   3   7    0.29    0.15
   7   3   7    0.01    0.11
   8   3   7   -0.18    0.16
  -9   2   7    0.66    0.24
  -9   2   7    1.15    0.36
  -8   2   7    2.81    0.50
  -8   2   7    2.52    0.46
  -7   2   7    4.19    0.56
  -7   2   7    4.22    0.55
  -6   2   7    1.97    0.36
  -6   2   7    2.46    0.43
  -5   2   7   12.48    0.92
  -5   2   7   10.93    0.79
  -4   2   7    8.71    0.74
  -4   2   7    7.99    0.62
  -3   2   7    7.41    0.68
  -3   2   7    6.88    0.53
  -2   2   7   18.28    1.05
  -2   2   7   13.93    0.71
  -1   2   7    4.36    0.49
   0   2   7    8.36    0.69
   1   2   7   15.15    0.97
   2   2   7    6.39    0.63
   3   2   7    1.19    0.31
   4   2   7    4.45    0.57
   4   2   7    4.53    0.52
   5   2   7    0.86    0.26
   5   2   7    0.25    0.12
   6   2   7    2.51    0.42
   7   2   7    0.87    0.27
   8   2   7    0.81    0.29
  -9   1   7    1.61    0.40
  -9   1   7    1.19    0.34
  -8   1   7    3.81    0.56
  -7   1   7    4.03    0.57
  -6   1   7    5.98    0.66
  -6   1   7    5.75    0.59
  -5   1   7   11.92    0.91
  -5   1   7    9.93    0.74
  -4   1   7    2.67    0.34
  -4   1   7    3.47    0.47
  -3   1   7   11.29    0.83
  -3   1   7    9.50    0.60
  -2   1   7   23.92    1.24
   2  -1  -7   21.56    0.91
  -1   1   7   11.06    0.80
   0   1   7   16.84    1.01
   1   1   7    7.48    0.65
   2   1   7    0.18    0.11
   3   1   7    0.84    0.25
   4   1   7    2.68    0.42
   4   1   7    2.60    0.38
   5   1   7    1.82    0.37
   5   1   7    1.66    0.33
   6   1   7    4.37    0.57
   6   1   7    4.01    0.51
   7   1   7    2.20    0.40
  -9   0   7   -0.02    0.12
  -8   0   7   -0.13    0.14
  -7   0   7    0.02    0.12
  -6   0   7   -0.04    0.09
  -5   0   7    0.29    0.20
  -4   0   7   -0.10    0.18
  -3   0   7    0.02    0.12
  -3   0   7    0.05    0.06
  -2   0   7    0.13    0.14
   2   0  -7    0.00    0.06
  -1   0   7   -0.13    0.13
   1   0  -7    0.05    0.06
   0   0   7    0.34    0.18
   0   0  -7    0.03    0.08
   1   0   7    0.15    0.14
   2   0   7    0.15    0.13
   3   0   7    0.03    0.12
   3   0   7   -0.03    0.07
   4   0   7   -0.23    0.18
   4   0   7   -0.09    0.11
   5   0   7    0.10    0.16
   5   0   7   -0.05    0.10
   6   0   7   -0.10    0.14
  -6   0  -7    0.13    0.15
  -7   0  -7   -0.15    0.11
  -8  -1   7    3.54    0.57
  -7  -1   7    4.09    0.57
  -6  -1   7    7.09    0.73
  -5  -1   7   12.32    0.94
  -4  -1   7    3.37    0.47
  -3  -1   7   11.90    0.88
   2   1  -7   20.78    0.90
  -2  -1   7   25.18    1.27
  -1  -1   7   11.18    0.81
   1   1  -7   11.13    0.66
   0  -1   7   17.12    1.01
   0   1  -7   17.50    0.91
   1  -1   7    6.06    0.57
  -1   1  -7    5.13    0.50
   2  -1   7    0.33    0.16
  -2   1  -7    0.11    0.09
   3  -1   7    1.25    0.28
  -3   1  -7    1.10    0.27
   3  -1   7    0.93    0.21
   4  -1   7    3.07    0.43
  -4   1  -7    3.35    0.46
   4  -1   7    2.21    0.32
   5  -1   7    1.09    0.27
  -5   1  -7    1.75    0.36
   6  -1   7    3.59    0.49
  -6   1  -7    5.49    0.66
  -7   1  -7    3.53    0.55
   8   2  -7    2.75    0.48
  -8  -2   7    3.44    0.57
   7   2  -7    4.44    0.58
  -7  -2   7    4.57    0.62
  -6  -2   7    2.27    0.42
  -5  -2   7   13.07    0.98
  -4  -2   7    9.86    0.83
  -3  -2   7    8.43    0.74
   2   2  -7   15.86    0.77
  -2  -2   7   16.26    1.03
   1   2  -7    4.59    0.42
  -1  -2   7    5.42    0.57
   1   2  -7    4.09    0.35
   0  -2   7    8.64    0.70
   0   2  -7    7.58    0.59
   0   2  -7    8.48    0.56
   1  -2   7   15.10    0.93
  -1   2  -7   13.59    0.85
   2  -2   7    5.47    0.54
  -2   2  -7    6.43    0.59
   3  -2   7    1.43    0.28
  -3   2  -7    1.34    0.26
   4  -2   7    3.66    0.45
  -4   2  -7    4.92    0.57
   5  -2   7    0.78    0.24
  -5   2  -7    0.44    0.20
  -6   2  -7    2.87    0.50
  -7   2  -7    1.15    0.34
   8   3  -7    0.20    0.17
   7   3  -7    0.32    0.18
   7   3  -7   -0.07    0.12
   6   3  -7    0.70    0.23
  -6  -3   7    0.94    0.28
   6   3  -7    0.63    0.21
  -5  -3   7    3.93    0.54
   5   3  -7    3.27    0.46
  -4  -3   7    1.60    0.32
  -3  -3   7    1.77    0.35
   2   3  -7    1.64    0.24
  -2  -3   7    1.84    0.34
  -1  -3   7    1.86    0.35
   1   3  -7    1.75    0.26
   1   3  -7    2.16    0.27
   0   3  -7    5.70    0.51
   0  -3   7    6.16    0.59
   0   3  -7    6.85    0.52
   1  -3   7    0.45    0.21
  -1   3  -7    0.31    0.13
   2  -3   7    0.06    0.12
  -2   3  -7    0.14    0.08
   3  -3   7    0.56    0.19
  -3   3  -7    0.29    0.13
   4  -3   7   -0.14    0.15
  -4   3  -7    0.04    0.12
  -5   3  -7    0.20    0.14
  -6   3  -7    0.12    0.15
  -7   3  -7    0.18    0.19
   8   4  -7    2.09    0.41
   7   4  -7    1.61    0.34
   7   4  -7    1.37    0.32
   6   4  -7    1.62    0.33
   6   4  -7    1.41    0.32
   5   4  -7    3.25    0.48
  -4  -4   7    7.17    0.72
   4   4  -7    5.69    0.62
  -3  -4   7   14.53    1.01
   2   4  -7   16.16    0.87
  -2  -4   7   17.75    1.10
   1   4  -7   11.83    0.75
  -1  -4   7   13.79    0.93
   1   4  -7   12.28    0.73
   0   4  -7    8.87    0.66
   0  -4   7    9.05    0.73
   0   4  -7    8.63    0.63
   1  -4   7    2.09    0.35
  -1   4  -7    1.85    0.30
   2  -4   7    3.32    0.42
  -2   4  -7    3.99    0.48
   3  -4   7    0.11    0.14
  -3   4  -7    0.04    0.10
  -4   4  -7    2.24    0.39
  -5   4  -7    1.20    0.32
  -6   4  -7    0.83    0.27
  -7   4  -7    0.63    0.28
   8   5  -7    0.85    0.27
   8   5  -7    0.50    0.24
   7   5  -7    3.07    0.47
   7   5  -7    2.63    0.47
   6   5  -7    1.07    0.27
   6   5  -7    0.83    0.26
   5   5  -7    2.72    0.44
  -4  -5   7    5.93    0.67
   4   5  -7    5.79    0.64
  -3  -5   7    3.13    0.47
   3   5  -7    3.46    0.50
   2   5  -7    6.24    0.54
  -2  -5   7    6.34    0.64
   1   5  -7    5.07    0.49
  -1  -5   7    4.96    0.55
   1   5  -7    4.84    0.47
   0   5  -7    3.97    0.45
   0  -5   7    4.30    0.49
   0   5  -7    3.73    0.43
  -1   5  -7    4.96    0.53
   1  -5   7    4.91    0.52
  -1   5  -7    5.40    0.54
   2  -5   7    9.22    0.70
  -2   5  -7   10.31    0.79
  -3   5  -7    3.83    0.51
  -4   5  -7    0.72    0.23
  -5   5  -7    2.42    0.43
  -6   5  -7    0.58    0.26
   8   6  -7    0.11    0.14
   7   6  -7    0.55    0.25
   6   6  -7    0.18    0.17
   5   6  -7    0.60    0.23
   4   6  -7    0.67    0.24
  -3  -6   7    1.31    0.32
   3   6  -7    0.81    0.27
  -2  -6   7    7.27    0.70
   2   6  -7    7.87    0.75
   2   6  -7    7.02    0.61
   1   6  -7    0.38    0.19
  -1  -6   7    0.55    0.20
   1   6  -7    0.65    0.20
   0   6  -7   -0.03    0.09
   0  -6   7    0.15    0.13
   0   6  -7   -0.01    0.10
   1  -6   7    1.36    0.27
  -1   6  -7    1.49    0.31
  -1   6  -7    1.86    0.34
  -2   6  -7    0.70    0.24
  -2   6  -7    1.28    0.31
  -3   6  -7    1.70    0.37
  -4   6  -7    0.84    0.24
  -5   6  -7    0.37    0.20
  -6   6  -7   -0.11    0.13
   7   7  -7    1.39    0.36
   6   7  -7    3.81    0.58
   5   7  -7    1.80    0.40
   4   7  -7    3.77    0.53
  -3  -7   7    3.49    0.51
   3   7  -7    3.28    0.50
   2   7  -7    3.85    0.47
  -2  -7   7    3.77    0.51
   2   7  -7    4.79    0.59
  -1  -7   7    6.20    0.65
   1   7  -7    6.77    0.64
   0   7  -7    1.80    0.33
   0  -7   7    1.68    0.32
   0   7  -7    2.19    0.37
  -1   7  -7    4.62    0.56
  -1   7  -7    4.52    0.53
  -2   7  -7    2.92    0.45
  -2   7  -7    2.78    0.44
  -3   7  -7    0.76    0.24
  -3   7  -7    0.93    0.29
  -4   7  -7    0.78    0.26
  -5   7  -7    2.91    0.49
   6   8  -7    5.01    0.69
   5   8  -7    1.93    0.43
   4   8  -7    3.61    0.56
  -3  -8   7    1.31    0.33
   3   8  -7    1.40    0.34
  -2  -8   7    1.30    0.32
   2   8  -7    1.10    0.28
   1   8  -7    1.41    0.31
  -1  -8   7    1.29    0.31
   1   8  -7    1.27    0.32
   0   8  -7    1.25    0.31
   0   8  -7    0.99    0.27
  -1   8  -7    0.97    0.30
  -1   8  -7    1.35    0.32
  -2   8  -7    2.82    0.46
  -2   8  -7    2.48    0.43
  -3   8  -7    0.22    0.15
  -3   8  -7    0.54    0.24
  -4   8  -7    0.62    0.24
  -4   8  -7    0.87    0.28
   4   9  -7   -0.10    0.19
  -3  -9   7    0.03    0.12
   3   9  -7    0.33    0.22
  -2  -9   7   -0.06    0.10
   2   9  -7   -0.19    0.17
   1   9  -7    0.69    0.28
   1   9  -7    0.72    0.25
   0   9  -7    0.99    0.31
   0   9  -7    1.18    0.31
  -1   9  -7    0.65    0.25
  -1   9  -7    0.74    0.26
  -2   9  -7    0.05    0.15
  -2   9  -7    0.07    0.14
  -3   9  -7   -0.20    0.22
  -3   9  -7    0.21    0.19
   2  10  -7    0.76    0.28
   1  10  -7    2.46    0.46
   0  10  -7    2.58    0.46
  -1  10  -7    0.85    0.27
  -1  10  -7    1.19    0.33
  -2  10  -7    0.93    0.31
  -2   9   8    0.12    0.12
  -1   9   8    0.83    0.27
   0   9   8    1.16    0.34
   1   9   8    0.75    0.29
  -5   8   8    0.03    0.14
  -4   8   8    0.27    0.17
  -3   8   8    0.20    0.19
  -2   8   8    0.71    0.23
  -1   8   8    1.68    0.37
   0   8   8    0.41    0.20
   1   8   8    1.11    0.33
   2   8   8    0.71    0.29
  -6   7   8    0.27    0.19
  -5   7   8    0.54    0.22
  -5   7   8    0.53    0.22
  -4   7   8    1.34    0.31
  -3   7   8    1.70    0.37
  -2   7   8    0.54    0.22
  -1   7   8    2.01    0.40
   0   7   8    1.73    0.37
   1   7   8    1.80    0.39
   2   7   8    0.21    0.13
   3   7   8    0.05    0.16
   3   7   8    0.03    0.13
   4   7   8    0.39    0.22
  -7   6   8    1.25    0.34
  -6   6   8    1.41    0.32
  -6   6   8    1.61    0.38
  -5   6   8    3.30    0.48
  -5   6   8    1.90    0.37
  -4   6   8    4.79    0.59
  -3   6   8    3.22    0.48
  -2   6   8    0.43    0.23
  -1   6   8    4.58    0.58
   0   6   8    2.24    0.43
   1   6   8    1.24    0.33
   2   6   8    3.10    0.51
   3   6   8    3.42    0.54
   4   6   8    1.88    0.44
   4   6   8    1.70    0.39
   5   6   8    1.26    0.36
  -7   5   8    0.18    0.13
  -7   5   8   -0.02    0.10
  -6   5   8    0.31    0.16
  -6   5   8    0.51    0.22
  -5   5   8    0.67    0.25
  -5   5   8    0.22    0.18
  -4   5   8    0.53    0.22
  -3   5   8    3.81    0.52
  -2   5   8    0.35    0.16
  -1   5   8    2.85    0.45
   0   5   8    2.02    0.39
   1   5   8    1.08    0.31
   2   5   8    3.40    0.54
   3   5   8    1.26    0.34
   4   5   8    0.78    0.31
   4   5   8    0.91    0.29
   5   5   8    0.51    0.28
   5   5   8    0.35    0.22
   6   5   8   -0.02    0.10
  -8   4   8    0.07    0.15
  -7   4   8    0.94    0.28
  -7   4   8    0.62    0.24
  -6   4   8    0.22    0.17
  -6   4   8    0.20    0.16
  -5   4   8    0.13    0.12
  -5   4   8    0.15    0.12
  -4   4   8    2.46    0.42
  -3   4   8    1.12    0.29
  -2   4   8    2.81    0.45
  -1   4   8    0.55    0.20
   0   4   8   -0.04    0.14
   1   4   8    0.39    0.22
   2   4   8    2.14    0.42
   3   4   8    1.99    0.42
   4   4   8    0.48    0.24
   4   4   8    0.50    0.22
   5   4   8    0.10    0.14
   5   4   8    0.23    0.18
   6   4   8    0.19    0.19
  -8   3   8    1.14    0.32
  -8   3   8    1.64    0.38
  -7   3   8    2.94    0.49
  -7   3   8    2.96    0.49
  -6   3   8    2.88    0.49
  -6   3   8    2.30    0.41
  -5   3   8    2.89    0.47
  -5   3   8    2.68    0.41
  -4   3   8    6.03    0.68
  -3   3   8    8.29    0.77
  -2   3   8    4.65    0.57
  -1   3   8    4.29    0.54
   0   3   8    3.59    0.49
   1   3   8    4.98    0.59
   2   3   8    1.36    0.33
   3   3   8    1.50    0.35
   4   3   8    0.97    0.32
   4   3   8    0.49    0.20
   5   3   8    0.78    0.28
   5   3   8    0.39    0.20
   6   3   8    1.90    0.40
   7   3   8    0.64    0.28
  -8   2   8    0.56    0.24
  -8   2   8    0.24    0.17
  -7   2   8    0.94    0.28
  -7   2   8    0.86    0.27
  -6   2   8    1.64    0.33
  -6   2   8    2.30    0.44
  -5   2   8    1.38    0.33
  -4   2   8    1.99    0.39
  -3   2   8    1.97    0.39
  -2   2   8    1.64    0.35
  -1   2   8    4.85    0.57
   0   2   8    3.28    0.48
   1   2   8    7.38    0.72
   2   2   8    1.08    0.28
   3   2   8    1.22    0.32
   4   2   8    0.02    0.14
   4   2   8    0.26    0.14
   5   2   8    0.33    0.25
   5   2   8    0.18    0.12
   6   2   8    1.04    0.31
   6   2   8    0.93    0.28
  -8   1   8    1.38    0.36
  -8   1   8    1.93    0.44
  -7   1   8    2.19    0.43
  -7   1   8    1.36    0.33
  -6   1   8    0.69    0.22
  -6   1   8    1.37    0.36
  -5   1   8    1.54    0.36
  -4   1   8    5.67    0.64
  -3   1   8    0.93    0.27
  -2   1   8    0.45    0.17
  -1   1   8    0.30    0.17
   1  -1  -8    0.25    0.12
   0   1   8    1.71    0.33
   1   1   8    0.78    0.24
   2   1   8    0.59    0.20
   3   1   8    8.03    0.77
   3   1   8    7.40    0.67
   4   1   8    7.80    0.77
   4   1   8    7.01    0.67
   5   1   8    0.58    0.25
   5   1   8    0.28    0.14
   6   1   8    0.07    0.17
  -7   0   8    5.56    0.73
  -6   0   8   11.01    0.98
  -5   0   8    5.73    0.68
  -4   0   8    9.37    0.84
  -3   0   8    0.51    0.20
  -2   0   8    6.47    0.67
  -1   0   8    5.67    0.61
   1   0  -8    3.91    0.42
   0   0   8   14.55    0.99
   0   0  -8   13.10    0.83
  -1   0  -8    5.53    0.55
   1   0   8    5.26    0.59
   2   0   8    2.37    0.41
  -2   0  -8    2.91    0.42
   3   0   8   11.81    0.92
  -3   0  -8   10.49    0.86
   3   0   8    9.49    0.73
   4   0   8    3.19    0.48
  -4   0  -8    4.44    0.57
   5   0   8    1.07    0.31
  -5   0  -8    1.94    0.41
   6   0   8    2.92    0.48
  -6   0  -8    3.02    0.52
  -7  -1   8    1.66    0.41
  -6  -1   8    1.66    0.40
  -5  -1   8    1.66    0.41
  -4  -1   8    6.17    0.70
  -3  -1   8    1.12    0.28
  -2  -1   8    0.50    0.23
  -1  -1   8    0.55    0.24
   1   1  -8    0.23    0.11
   0  -1   8    1.34    0.33
   0   1  -8    1.01    0.24
   1  -1   8    0.86    0.24
  -1   1  -8    1.06    0.26
   2  -1   8    0.39    0.19
  -2   1  -8    0.51    0.19
   3  -1   8    7.71    0.73
  -3   1  -8    8.97    0.78
   4  -1   8    7.80    0.75
  -4   1  -8    9.78    0.86
   5  -1   8    0.52    0.21
  -5   1  -8    0.90    0.29
  -6   1  -8    0.31    0.19
  -7  -2   8    1.30    0.36
  -6  -2   8    2.96    0.52
  -5  -2   8    1.00    0.32
  -4  -2   8    2.34    0.43
  -3  -2   8    2.36    0.42
  -2  -2   8    1.45    0.31
   1   2  -8    4.40    0.44
  -1  -2   8    4.28    0.55
   0  -2   8    2.93    0.44
   0   2  -8    2.60    0.37
   1  -2   8    6.89    0.67
  -1   2  -8    7.21    0.63
   2  -2   8    0.53    0.19
  -2   2  -8    1.12    0.28
   3  -2   8    1.15    0.28
  -3   2  -8    2.01    0.37
   4  -2   8    0.17    0.15
  -4   2  -8    0.26    0.14
  -5   2  -8    0.48    0.21
  -6   2  -8    1.59    0.39
  -7  -3   8    4.69    0.68
  -6  -3   8    2.67    0.51
  -5  -3   8    3.74    0.57
  -4  -3   8    5.56    0.67
  -3  -3   8    8.58    0.82
  -2  -3   8    5.38    0.63
  -1  -3   8    5.20    0.60
   1   3  -8    3.71    0.41
   0  -3   8    3.33    0.48
   0   3  -8    3.56    0.43
  -1   3  -8    4.90    0.53
   1  -3   8    5.36    0.59
   2  -3   8    1.33    0.30
  -2   3  -8    1.15    0.28
   3  -3   8    1.05    0.28
  -3   3  -8    1.45    0.33
   4  -3   8    0.82    0.24
  -4   3  -8    1.05    0.29
  -5   3  -8    1.06    0.31
  -6   3  -8    2.59    0.49
  -6  -4   8    0.01    0.14
  -5  -4   8    0.37    0.22
  -4  -4   8    2.77    0.49
  -3  -4   8    1.53    0.37
  -2  -4   8    3.00    0.47
   1   4  -8    0.94    0.22
  -1  -4   8    1.06    0.27
   0  -4   8    0.06    0.10
   0   4  -8    0.33    0.18
   1  -4   8    0.37    0.15
  -1   4  -8    0.11    0.13
  -1   4  -8    0.47    0.18
   2  -4   8    1.00    0.27
  -2   4  -8    1.49    0.33
   3  -4   8    1.36    0.30
  -3   4  -8    1.71    0.34
  -4   4  -8    0.23    0.19
  -5   4  -8    0.14    0.16
   7   5  -8    0.05    0.11
  -6  -5   8    1.01    0.38
   6   5  -8    0.47    0.22
  -5  -5   8    0.92    0.32
  -4  -5   8    0.59    0.23
  -3  -5   8    4.03    0.58
  -2  -5   8    0.99    0.28
   1   5  -8    3.10    0.41
  -1  -5   8    3.36    0.49
   0  -5   8    1.34    0.31
   0   5  -8    1.22    0.25
   0   5  -8    1.10    0.26
   1  -5   8    0.34    0.15
  -1   5  -8    0.63    0.26
  -1   5  -8    0.41    0.17
   2  -5   8    2.29    0.38
  -2   5  -8    3.29    0.48
  -2   5  -8    3.61    0.47
  -3   5  -8    1.55    0.35
  -4   5  -8    0.89    0.28
  -5   5  -8    0.36    0.21
  -6  -6   8    2.11    0.47
   6   6  -8    2.37    0.48
  -5  -6   8    2.66    0.50
   5   6  -8    2.66    0.47
  -4  -6   8    4.16    0.61
  -3  -6   8    3.62    0.54
  -2  -6   8    0.76    0.29
   1   6  -8    4.27    0.50
  -1  -6   8    4.18    0.56
   0   6  -8    1.75    0.33
   0  -6   8    2.19    0.40
   0   6  -8    2.23    0.37
   1  -6   8    0.79    0.24
  -1   6  -8    1.04    0.27
  -1   6  -8    1.20    0.30
  -2   6  -8    2.43    0.44
  -2   6  -8    1.82    0.35
  -3   6  -8    3.88    0.53
  -4   6  -8    1.48    0.37
  -5  -7   8    1.22    0.36
   5   7  -8    0.81    0.32
  -4  -7   8    0.82    0.30
   4   7  -8    0.60    0.23
  -3  -7   8    0.95    0.29
  -2  -7   8   -0.14    0.18
   1   7  -8    1.64    0.33
  -1  -7   8    1.86    0.38
   0   7  -8    1.12    0.29
   0   7  -8    0.94    0.27
  -1   7  -8    1.75    0.34
  -1   7  -8    1.65    0.35
  -2   7  -8    0.19    0.15
  -2   7  -8    0.35    0.20
  -3   7  -8   -0.06    0.14
  -3   7  -8    0.06    0.12
  -4   7  -8    0.54    0.24
  -4  -8   8    0.14    0.15
  -3  -8   8    0.32    0.16
   3   8  -8    0.31    0.26
  -2  -8   8    1.11    0.31
   1   8  -8    1.45    0.33
   0   8  -8   -0.14    0.13
   0   8  -8    0.32    0.19
  -1   8  -8    1.20    0.34
  -1   8  -8    1.76    0.37
  -2   8  -8    0.60    0.26
  -2   8  -8    1.02    0.31
  -3   8  -8    0.01    0.13
  -4  -9   8    0.51    0.26
  -3  -9   8    0.30    0.18
   1   9  -8    1.12    0.31
   0   9  -8    1.13    0.30
  -1   9  -8    1.01    0.29
  -1   9  -8    0.73    0.28
  -2   9  -8    1.57    0.39
  -4   7   9    0.35    0.19
  -3   7   9    0.34    0.18
  -2   7   9    0.54    0.19
  -1   7   9    0.68    0.25
   0   7   9    1.83    0.41
  -5   6   9    0.01    0.09
  -4   6   9    0.06    0.13
  -3   6   9    0.12    0.16
  -2   6   9    0.92    0.30
  -1   6   9    0.51    0.24
   0   6   9    0.45    0.19
   1   6   9    0.94    0.35
   2   6   9    1.37    0.37
   3   6   9    0.35    0.24
  -5   5   9    0.66    0.25
  -4   5   9    0.74    0.24
  -3   5   9    0.75    0.26
  -2   5   9    1.01    0.32
  -1   5   9    2.27    0.45
   0   5   9    1.10    0.32
   1   5   9    1.90    0.42
   2   5   9    2.58    0.50
   3   5   9    1.78    0.43
   3   5   9    1.98    0.43
   4   5   9    0.44    0.22
  -6   4   9    1.03    0.32
  -5   4   9    3.11    0.52
  -4   4   9    2.22    0.43
  -3   4   9    3.45    0.53
  -2   4   9    2.30    0.45
  -1   4   9    1.59    0.38
   0   4   9    2.01    0.41
   1   4   9    0.73    0.33
   2   4   9    2.15    0.44
   3   4   9    0.85    0.29
   4   4   9    0.92    0.34
   4   4   9    0.42    0.23
   5   4   9    0.34    0.21
  -6   3   9    0.11    0.14
  -5   3   9    0.48    0.23
  -4   3   9    1.09    0.33
  -3   3   9   -0.08    0.15
  -2   3   9   -0.08    0.16
  -1   3   9    0.10    0.12
   0   3   9    2.72    0.47
   1   3   9    0.35    0.18
   2   3   9    0.38    0.24
   3   3   9   -0.03    0.18
   4   3   9    0.04    0.15
   4   3   9    0.16    0.16
   5   3   9   -0.09    0.16
   5   3   9    0.01    0.11
  -6   2   9    1.76    0.40
  -5   2   9    1.92    0.41
  -4   2   9    1.24    0.35
  -3   2   9    0.22    0.16
  -2   2   9    2.69    0.46
  -1   2   9    1.03    0.29
   0   2   9    1.21    0.33
   1   2   9    5.96    0.69
   2   2   9    4.49    0.61
   3   2   9    1.84    0.41
   3   2   9    0.99    0.29
   4   2   9    3.88    0.58
   4   2   9    2.38    0.43
   5   2   9    0.52    0.22
   6   2   9    0.82    0.32
  -6   1   9    3.34    0.56
  -5   1   9    2.81    0.51
  -4   1   9    0.04    0.13
  -3   1   9    1.66    0.37
  -2   1   9    2.85    0.48
  -1   1   9    1.74    0.35
   0   1   9    2.11    0.41
   0  -1  -9    2.20    0.36
   1   1   9    6.40    0.71
  -1  -1  -9    5.10    0.57
   2   1   9    1.66    0.37
   3   1   9    1.34    0.35
   3   1   9    0.87    0.25
   4   1   9    2.26    0.44
   5   1   9    0.79    0.29
  -5  -1  -9    1.34    0.37
   6   1   9    0.75    0.29
  -6   0   9    0.10    0.22
  -5   0   9    0.10    0.15
  -4   0   9    0.02    0.11
  -3   0   9    0.26    0.18
  -2   0   9   -0.15    0.17
  -1   0   9    0.13    0.12
   0   0   9    0.06    0.13
   0   0  -9    0.12    0.13
   1   0   9    0.03    0.11
  -1   0  -9   -0.02    0.09
   2   0   9   -0.15    0.16
  -2   0  -9   -0.23    0.17
   3   0   9   -0.06    0.21
  -3   0  -9   -0.02    0.10
   4   0   9    0.01    0.14
  -4   0  -9   -0.03    0.13
   5   0   9   -0.14    0.18
  -5   0  -9    0.09    0.18
  -6  -1   9    3.02    0.55
  -5  -1   9    2.76    0.51
  -4  -1   9    0.60    0.30
  -3  -1   9    0.97    0.32
  -2  -1   9    2.66    0.47
  -1  -1   9    2.32    0.44
   0  -1   9    2.45    0.44
   0   1  -9    2.14    0.35
   1  -1   9    5.05    0.61
  -1   1  -9    5.53    0.59
   2  -1   9    1.36    0.35
  -2   1  -9    1.43    0.32
   3  -1   9    0.71    0.27
  -3   1  -9    0.87    0.28
   4  -1   9    2.10    0.42
  -4   1  -9    2.46    0.46
   5  -1   9    0.59    0.25
  -5   1  -9    1.33    0.36
  -6  -2   9    1.87    0.45
  -5  -2   9    1.99    0.45
  -4  -2   9    1.50    0.37
  -3  -2   9    0.17    0.14
  -2  -2   9    2.34    0.43
  -1  -2   9    1.19    0.30
   0  -2   9    1.17    0.30
   0   2  -9    0.82    0.23
   1  -2   9    5.15    0.62
  -1   2  -9    4.51    0.54
   2  -2   9    4.39    0.58
  -2   2  -9    5.25    0.60
   3  -2   9    1.57    0.36
  -3   2  -9    1.97    0.39
   4  -2   9    2.30    0.44
  -4   2  -9    2.75    0.49
  -5   2  -9    0.81    0.29
  -5  -3   9    0.78    0.29
  -4  -3   9    1.11    0.35
  -3  -3   9    0.33    0.24
  -2  -3   9    0.24    0.17
  -1  -3   9    0.45    0.22
   0  -3   9    2.01    0.41
   0   3  -9    2.48    0.37
   1  -3   9    0.42    0.17
  -1   3  -9    0.43    0.20
   2  -3   9    0.09    0.16
  -2   3  -9    0.20    0.18
   3  -3   9   -0.08    0.14
  -3   3  -9    0.25    0.21
  -4   3  -9   -0.04    0.14
  -5  -4   9    3.15    0.57
  -4  -4   9    1.90    0.44
  -3  -4   9    3.35    0.56
  -2  -4   9    2.52    0.46
  -1  -4   9    1.36    0.37
   0  -4   9    1.83    0.39
   0   4  -9    1.91    0.34
   1  -4   9    0.43    0.20
  -1   4  -9    0.89    0.25
   2  -4   9    1.22    0.32
  -2   4  -9    1.97    0.39
  -3   4  -9    1.32    0.34
  -4   4  -9    0.71    0.26
  -5  -5   9    1.24    0.38
  -4  -5   9    1.06    0.34
  -3  -5   9    0.99    0.34
  -2  -5   9    0.39    0.23
  -1  -5   9    2.37    0.46
   0  -5   9    0.54    0.24
   0   5  -9    0.73    0.24
   1  -5   9    1.76    0.37
  -1   5  -9    1.74    0.35
  -2   5  -9    1.96    0.39
  -3   5  -9    2.51    0.45
  -4  -6   9    0.03    0.15
  -3  -6   9   -0.05    0.12
  -2  -6   9    0.44    0.23
  -1  -6   9    0.01    0.14
   0   6  -9    0.09    0.11
   0  -6   9    0.26    0.16
  -1   6  -9    0.30    0.17
  -2   6  -9    1.16    0.32
  -3   6  -9    0.06    0.12
  -3   6  -9    0.40    0.22
  -3  -7   9    0.19    0.15
  -2  -7   9    0.18    0.17
  -1  -7   9    0.35    0.20
   0   7  -9    0.98    0.29
  -1   7  -9    0.78    0.29
  -2   7  -9    2.78    0.49
  -2   7  -9    2.26    0.44
  -3   7  -9    0.42    0.24
  -3  -8   9   -0.06    0.18
   0   8  -9    0.70    0.27
  -2   4  10    0.65    0.30
  -1   4  10    0.80    0.29
   0   4  10    0.00    0.16
   3   4  10    0.08    0.10
  -3   3  10    1.36    0.36
  -2   3  10    1.32    0.36
  -1   3  10    1.85    0.41
   0   3  10    1.11    0.32
   1   3  10    2.53    0.52
   2   3  10    1.22    0.35
   3   3  10    0.77    0.26
  -3   2  10    0.89    0.29
  -2   2  10    0.52    0.24
  -1   2  10    0.84    0.30
   0   2  10    0.73    0.32
   1   2  10    3.50    0.58
  -1  -2 -10    2.12    0.39
   2   2  10    0.75    0.31
   3   2  10    0.60    0.26
  -4   1  10    0.86    0.32
  -3   1  10    0.65    0.31
  -2   1  10    0.21    0.19
  -1   1  10   -0.03    0.17
   0   1  10    1.38    0.37
   1   1  10    0.70    0.24
  -1  -1 -10    0.44    0.17
   2   1  10    1.44    0.36
  -2  -1 -10    1.53    0.35
   3   1  10    1.20    0.36
  -3  -1 -10    0.81    0.30
   4   1  10    1.70    0.43
  -4   0  10    1.23    0.34
  -3   0  10    0.18    0.18
  -2   0  10    0.96    0.30
  -1   0  10    1.99    0.43
   0   0  10    4.65    0.65
   1   0  10    2.49    0.48
  -1   0 -10    2.24    0.41
   2   0  10    0.87    0.30
  -2   0 -10    0.66    0.23
   3   0  10    3.17    0.56
  -3   0 -10    3.70    0.55
   4   0  10    2.17    0.48
  -4  -1  10    0.44    0.23
  -3  -1  10    1.24    0.35
  -2  -1  10    0.05    0.11
  -1  -1  10    0.17    0.14
   0  -1  10    1.57    0.39
   1  -1  10    0.68    0.28
  -1   1 -10    0.98    0.28
   2  -1  10    1.78    0.42
  -2   1 -10    1.62    0.37
   3  -1  10    0.68    0.28
  -3   1 -10    0.73    0.28
   4  -1  10    1.23    0.36
  -3  -2  10    0.94    0.34
  -2  -2  10    0.37    0.22
  -1  -2  10    0.59    0.25
   0  -2  10    0.12    0.13
   1  -2  10    2.34    0.46
  -1   2 -10    2.14    0.39
   2  -2  10    0.14    0.18
  -2   2 -10    0.59    0.25
   3  -2  10    0.01    0.12
  -3   2 -10    0.57    0.27
  -3  -3  10    2.27    0.46
  -2  -3  10    1.77    0.43
  -1  -3  10    1.56    0.39
   0  -3  10    0.73    0.28
   1  -3  10    1.68    0.41
  -1   3 -10    1.58    0.34
   2  -3  10    1.06    0.32
  -2   3 -10    1.24    0.33
  -3  -4  10    0.73    0.27
  -2  -4  10    0.30    0.17
  -1  -4  10    0.70    0.28
   0  -4  10   -0.03    0.14
   1  -4  10    0.46    0.22
  -1   4 -10    0.41    0.19
  -2   4 -10    0.70    0.25
  -2  -5  10    0.04    0.12
  -1  -5  10    0.03    0.12
   0  -5  10    0.08    0.11
  -1   5 -10    0.27    0.18
  -2  -6  10   -0.10    0.14
  -1  -6  10    1.11    0.35
   0   0   0    0.00    0.00
;
_shelx_hkl_checksum     47570
_shelx_res_file
;
    u181.res created by SHELXL-2014/7
TITL u181 in Pc
CELL 0.71073   7.8367   9.6842   7.5006  90.000  93.468  90.000
ZERR    2.00   0.0003   0.0004   0.0004   0.000   0.004   0.000
LATT -1
SYMM X, -Y, 0.5+Z
SFAC C H N O S
UNIT 22 22 2 8 2
acta
omit 0 60
conf
size 0.2 0.2 0.2
temp 20
eqiv $1 x,-y,-0.5+z
htab n1 o4_$1
L.S. 4
BOND
FMAP 2
PLAN 20
WGHT    0.039900
FVAR       0.40686
S1    5    0.822785    0.169248    0.529333    11.00000    0.03000    0.03454 =
         0.03787    0.00175    0.00524    0.00130
O1    4    0.614269    0.519488    0.420234    11.00000    0.06785    0.04297 =
         0.09069    0.01526   -0.01340    0.00616
O2    4    0.858064    0.455548    0.566795    11.00000    0.04992    0.03863 =
         0.06460    0.00341   -0.00409   -0.00875
O3    4    0.946757    0.201905    0.404100    11.00000    0.04231    0.05036 =
         0.05193    0.00481    0.01613   -0.00002
O4    4    0.884593    0.152403    0.712644    11.00000    0.03715    0.04526 =
         0.04206    0.00615   -0.00139   -0.00085
N1    3    0.725014    0.032190    0.455762    11.00000    0.03829    0.03847 =
         0.05047   -0.01057    0.01165   -0.00102
H1N   2    0.779671   -0.012475    0.387797    11.00000    0.06381
C1    1    0.568597   -0.008323    0.518856    11.00000    0.03330    0.03881 =
         0.03674   -0.00338    0.00005   -0.00316
C2    1    0.527596   -0.147973    0.522597    11.00000    0.04720    0.03910 =
         0.05083    0.00056   -0.00070   -0.00355
AFIX  43
H2    2    0.604887   -0.213641    0.486402    11.00000   -1.20000
AFIX   0
C3    1    0.371954   -0.188225    0.580200    11.00000    0.05948    0.04884 =
         0.05904    0.00460    0.00215   -0.01856
AFIX  43
H3    2    0.343300   -0.281399    0.581355    11.00000   -1.20000
AFIX   0
C4    1    0.258432   -0.091464    0.636111    11.00000    0.04609    0.07240 =
         0.05296    0.00588    0.00619   -0.01893
AFIX  43
H4    2    0.155012   -0.119829    0.678557    11.00000   -1.20000
AFIX   0
C5    1    0.296718    0.046900    0.629714    11.00000    0.03493    0.06169 =
         0.04437   -0.00131    0.00399   -0.00207
AFIX  43
H5    2    0.217416    0.111221    0.665162    11.00000   -1.20000
AFIX   0
C6    1    0.453771    0.092748    0.570469    11.00000    0.03229    0.04260 =
         0.03688   -0.00291   -0.00037    0.00051
C7    1    0.490868    0.240757    0.550779    11.00000    0.03278    0.04051 =
         0.04158   -0.00471   -0.00104    0.00364
C8    1    0.651187    0.285817    0.522175    11.00000    0.03695    0.03427 =
         0.03825   -0.00120    0.00099    0.00525
C9    1    0.701977    0.433716    0.496054    11.00000    0.04742    0.03470 =
         0.04688   -0.00272   -0.00043    0.00449
C10   1    0.932711    0.589775    0.539159    11.00000    0.06902    0.04252 =
         0.07829   -0.00288    0.00170   -0.01732
AFIX 137
H10A  2    1.046210    0.592362    0.594904    11.00000   -1.50000
H10B  2    0.864012    0.659542    0.590801    11.00000   -1.50000
H10C  2    0.937485    0.606564    0.413418    11.00000   -1.50000
AFIX   0
C11   1    0.346978    0.340319    0.568529    11.00000    0.03719    0.05184 =
         0.09079   -0.00721    0.00555    0.01195
AFIX 137
H11A  2    0.305531    0.333070    0.686015    11.00000   -1.50000
H11B  2    0.256184    0.319172    0.481121    11.00000   -1.50000
H11C  2    0.386864    0.432618    0.549843    11.00000   -1.50000
AFIX   0
HKLF 4
REM  u181 in Pc
REM R1 =  0.0345 for    2803 Fo > 4sig(Fo)  and  0.0394 for all    3068 data
REM    160 parameters refined using      2 restraints
END
WGHT      0.0399      0.0000
REM Highest difference peak  0.190,  deepest hole -0.211,  1-sigma level  0.036
Q1    1   0.5942  0.2761  0.5888  11.00000  0.05    0.19
Q2    1   0.7219  0.2265  0.5326  11.00000  0.05    0.18
Q3    1   0.8578  0.2455  0.4085  11.00000  0.05    0.16
Q4    1   0.7571  0.0964  0.4854  11.00000  0.05    0.16
Q5    1   0.9370  0.3937  0.5586  11.00000  0.05    0.15
Q6    1   0.5158  0.0371  0.5585  11.00000  0.05    0.15
Q7    1   0.0376 -0.0357  0.5239  11.00000  0.05    0.13
Q8    1   0.5602  0.2583  0.4755  11.00000  0.05    0.13
Q9    1   0.8680  0.6482  0.4359  11.00000  0.05    0.13
Q10   1   0.4137  0.2891  0.5449  11.00000  0.05    0.13
Q11   1   0.6795  0.3346  0.5308  11.00000  0.05    0.13
Q12   1   0.5849 -0.2049  0.4076  11.00000  0.05    0.12
Q13   1   0.5288 -0.0494  0.4696  11.00000  0.05    0.12
Q14   1   0.4566 -0.1824  0.5905  11.00000  0.05    0.11
Q15   1   0.0596 -0.1748  0.5160  11.00000  0.05    0.11
Q16   1   0.8148  0.3922  0.5226  11.00000  0.05    0.11
Q17   1   0.6820  0.4371  0.2155  11.00000  0.05    0.11
Q18   1   0.3380  0.3169  0.3965  11.00000  0.05    0.11
Q19   1   0.6384  0.0192  0.5008  11.00000  0.05    0.11
Q20   1   1.0794  0.2736  0.4661  11.00000  0.05    0.11
;
_shelx_res_checksum     38718
