# Supplementary material for: Mol­ecular and crystal structure of methyl 4-methyl-2,2-dioxo-1H-2λ6,1-benzo­thia­zine-3-carboxyl­ate
Source: Acta Crystallogr E Crystallogr Commun. 2018 Aug 21;74(Pt 9):1299–301. doi: 10.1107/S2056989018011362 (PMC6127716; doi:10.1107/S2056989018011362)
Supplement: Supplementary file 2 [file e-74-01299-Isup2.hkl]

data_I                                                                          
_shelx_title ' u181 in Pc'                                                      
_shelx_refln_list_code          4                                               
_shelx_F_calc_maximum       79.27                                               
_exptl_crystal_F_000       264.00                                               
_reflns_d_resolution_high  0.7109                                               
                                                                                
loop_                                                                           
 _space_group_symop_operation_xyz                                               
 'x, y, z'                                                                      
 'x, -y, z+1/2'                                                                 
                                                                                
_cell_length_a     7.8367                                                       
_cell_length_b     9.6842                                                       
_cell_length_c     7.5006                                                       
_cell_angle_alpha  90.000                                                       
_cell_angle_beta   93.468                                                       
_cell_angle_gamma  90.000                                                       
                                                                                
_shelx_F_squared_multiplier     1.000                                           
                                                                                
loop_                                                                           
 _refln_index_h                                                                 
 _refln_index_k                                                                 
 _refln_index_l                                                                 
 _refln_F_squared_calc                                                          
 _refln_F_squared_meas                                                          
 _refln_F_squared_sigma                                                         
 _refln_observed_status                                                         
  -2   0 -10          2.03          3.99         1.39 o                         
  -1   0 -10         15.50         13.53         2.48 o                         
  -2   1 -10          9.60          9.51         1.54 o                         
  -1   1 -10          4.25          4.01         1.63 o                         
  -2   2 -10          2.34          3.56         1.51 o                         
  -1   2 -10         17.69         12.87         1.67 o                         
  -1   3 -10         14.30          9.54         2.05 o                         
  -5   1  -9          6.00          8.06         1.56 o                         
  -4   1  -9         16.85         14.86         2.78 o                         
  -3   1  -9          5.79          5.26         1.69 o                         
  -2   1  -9          7.41          8.64         1.93 o                         
  -1   1  -9         30.84         32.11         2.48 o                         
   0   1  -9         15.54         13.11         1.52 o                         
  -4   2  -9         18.01         16.61         2.96 o                         
  -3   2  -9          9.20         11.90         2.36 o                         
  -2   2  -9         27.35         31.71         3.62 o                         
  -1   2  -9         30.58         27.24         3.26 o                         
   0   2  -9          5.31          4.95         1.39 o                         
  -4   3  -9          0.63          0.00         0.85 o                         
  -3   3  -9          0.18          1.51         1.27 o                         
  -2   3  -9          0.34          1.21         1.09 o                         
  -1   3  -9          3.28          2.60         1.21 o                         
   0   3  -9         16.06         14.98         2.24 o                         
  -4   4  -9          5.16          4.29         1.57 o                         
  -3   4  -9          6.10          7.97         2.05 o                         
  -2   4  -9         12.02         11.90         2.36 o                         
  -1   4  -9          3.34          5.38         1.51 o                         
   0   4  -9         12.67         11.54         2.05 o                         
  -3   5  -9         14.25         15.16         2.72 o                         
  -2   5  -9         16.40         11.84         2.36 o                         
  -1   5  -9         10.80         10.51         2.11 o                         
   0   5  -9          5.01          4.41         1.45 o                         
  -2   6  -9          7.57          7.01         1.93 o                         
  -1   6  -9          3.69          1.81         1.03 o                         
   0   6  -9          2.46          0.54         0.66 o                         
   0   7  -9          7.22          5.92         1.75 o                         
  -6   0  -8         16.79         18.24         3.14 o                         
  -5   0  -8          7.80         11.72         2.48 o                         
  -4   0  -8         21.38         26.82         3.44 o                         
  -3   0  -8         68.29         63.37         5.20 o                         
  -2   0  -8         16.82         17.58         2.54 o                         
  -1   0  -8         29.02         33.41         3.32 o                         
   0   0  -8         74.52         79.14         5.01 o                         
   1   0  -8         26.27         23.62         2.54 o                         
  -6   1  -8          0.81          1.87         1.15 o                         
  -5   1  -8          2.87          5.44         1.75 o                         
  -4   1  -8         48.37         59.08         5.20 o                         
  -3   1  -8         48.68         54.19         4.71 o                         
  -2   1  -8          3.13          3.08         1.15 o                         
  -1   1  -8          4.90          6.40         1.57 o                         
   0   1  -8          8.52          6.10         1.45 o                         
   1   1  -8          2.29          1.45         0.49 o                         
  -6   2  -8          8.84          9.60         2.36 o                         
  -5   2  -8          2.15          2.90         1.27 o                         
  -4   2  -8          1.38          1.57         0.85 o                         
  -3   2  -8          9.83         12.14         2.24 o                         
  -2   2  -8          4.75          6.77         1.69 o                         
  -1   2  -8         40.86         43.55         3.81 o                         
   0   2  -8         18.14         15.71         2.24 o                         
   1   2  -8         26.18         26.58         2.66 o                         
  -6   3  -8         14.64         15.65         2.96 o                         
  -5   3  -8          4.07          6.40         1.87 o                         
  -4   3  -8          4.33          6.34         1.75 o                         
  -3   3  -8          9.30          8.76         1.99 o                         
  -2   3  -8          9.06          6.95         1.69 o                         
  -1   3  -8         29.75         29.60         3.20 o                         
   0   3  -8         19.63         21.51         2.60 o                         
   1   3  -8         23.77         22.41         2.48 o                         
  -5   4  -8          1.45          0.85         0.97 o                         
  -4   4  -8          2.60          1.39         1.15 o                         
  -3   4  -8         10.66         10.33         2.05 o                         
  -2   4  -8          8.12          9.00         1.99 o                         
  -1   4  -8          2.98          1.58         1.09 o                         
   0   4  -8          0.08          1.99         1.09 o                         
   1   4  -8          6.27          5.68         1.33 o                         
  -5   5  -8          1.87          2.17         1.27 o                         
  -4   5  -8          4.66          5.38         1.69 o                         
  -3   5  -8          9.89          9.36         2.11 o                         
  -2   5  -8         18.13         20.91         2.03 o                         
  -1   5  -8          2.71          3.00         0.86 o                         
   0   5  -8          8.44          7.04         1.09 o                         
   1   5  -8         19.41         18.73         2.48 o                         
   6   5  -8          4.78          2.84         1.33 o                         
  -4   6  -8          8.93          8.94         2.24 o                         
  -3   6  -8         20.94         23.44         3.20 o                         
  -2   6  -8         15.35         12.68         1.84 o                         
  -1   6  -8          5.63          6.75         1.21 o                         
   0   6  -8         11.29         12.03         1.49 o                         
   1   6  -8         24.35         25.79         3.02 o                         
   5   6  -8         16.37         16.07         2.84 o                         
  -3   7  -8          0.14          0.03         0.55 o                         
  -2   7  -8          1.61          1.56         0.72 o                         
  -1   7  -8         11.38         10.29         1.47 o                         
   0   7  -8          8.25          6.23         1.19 o                         
   1   7  -8         14.01          9.91         1.99 o                         
   4   7  -8          5.87          3.62         1.39 o                         
  -2   8  -8          4.69          4.84         1.27 o                         
  -1   8  -8          9.29          9.12         1.69 o                         
   0   8  -8          1.12          0.28         1.39 o                         
   1   8  -8         12.39          8.76         1.99 o                         
   3   8  -8          1.68          1.87         1.57 o                         
  -7   1  -7         18.06         21.32         3.32 o                         
  -6   1  -7         27.20         33.16         3.99 o                         
  -5   1  -7          8.70         10.57         2.17 o                         
  -4   1  -7         16.88         20.24         2.78 o                         
  -3   1  -7          7.29          6.64         1.63 o                         
  -2   1  -7          0.65          0.66         0.54 o                         
  -1   1  -7         36.34         30.99         3.02 o                         
   0   1  -7        102.25        105.71         5.50 o                         
   1   1  -7         62.50         67.23         3.99 o                         
   2   1  -7        128.57        127.90         3.87 o                         
  -7   2  -7          5.66          6.95         2.05 o                         
  -6   2  -7         17.88         17.34         3.02 o                         
  -5   2  -7          4.03          2.66         1.21 o                         
  -4   2  -7         27.40         29.72         3.44 o                         
  -3   2  -7          6.83          8.09         1.57 o                         
  -2   2  -7         35.27         38.84         3.56 o                         
  -1   2  -7         85.21         82.10         5.13 o                         
   0   2  -7         47.87         48.80         2.72 o                         
   1   2  -7         28.81         26.03         1.62 o                         
   2   2  -7         94.47         95.81         4.65 o                         
   7   2  -7         24.68         26.82         3.50 o                         
   8   2  -7         15.55         16.61         2.90 o                         
  -7   3  -7          1.11          1.09         1.15 o                         
  -6   3  -7          1.54          0.72         0.91 o                         
  -5   3  -7          3.34          1.21         0.85 o                         
  -4   3  -7          0.43          0.24         0.72 o                         
  -3   3  -7          2.41          1.75         0.79 o                         
  -2   3  -7          0.88          0.85         0.48 o                         
  -1   3  -7          3.46          1.87         0.79 o                         
   0   3  -7         38.00         38.16         3.47 o                         
   1   3  -7         12.94         11.89         1.24 o                         
   2   3  -7         10.21          9.91         1.45 o                         
   5   3  -7         20.61         19.75         2.78 o                         
   6   3  -7          5.71          4.01         0.94 o                         
   7   3  -7          1.65          0.52         1.18 o                         
   8   3  -7          1.10          1.21         1.03 o                         
  -7   4  -7          3.30          3.81         1.69 o                         
  -6   4  -7          3.85          5.01         1.63 o                         
  -5   4  -7          6.14          7.25         1.93 o                         
  -4   4  -7         10.68         13.53         2.36 o                         
  -3   4  -7          0.27          0.24         0.60 o                         
  -2   4  -7         21.78         24.10         2.90 o                         
  -1   4  -7         13.29         11.18         1.81 o                         
   0   4  -7         54.68         52.83         2.75 o                         
   1   4  -7         71.69         72.88         3.16 o                         
   2   4  -7         96.89         97.62         5.26 o                         
   4   4  -7         35.36         34.37         3.75 o                         
   5   4  -7         17.87         19.63         2.90 o                         
   6   4  -7          8.03          9.18         1.39 o                         
   7   4  -7         12.98          9.02         1.41 o                         
   8   4  -7         13.89         12.63         2.48 o                         
  -6   5  -7          3.22          3.50         1.57 o                         
  -5   5  -7         13.90         14.62         2.60 o                         
  -4   5  -7          4.60          4.35         1.39 o                         
  -3   5  -7         23.12         23.14         3.08 o                         
  -2   5  -7         61.16         62.28         4.77 o                         
  -1   5  -7         29.12         31.32         2.28 o                         
   0   5  -7         22.82         23.25         1.88 o                         
   1   5  -7         31.13         29.92         2.05 o                         
   2   5  -7         37.95         37.69         3.26 o                         
   3   5  -7         17.87         20.90         3.02 o                         
   4   5  -7         29.32         34.98         3.87 o                         
   5   5  -7         17.29         16.43         2.66 o                         
   6   5  -7          5.47          5.80         1.13 o                         
   7   5  -7         17.43         17.32         2.01 o                         
  -6   6  -7          1.19          0.00         0.79 o                         
  -5   6  -7          2.10          2.24         1.21 o                         
  -4   6  -7          6.37          5.07         1.45 o                         
  -3   6  -7         10.17         10.27         2.24 o                         
  -2   6  -7          5.47          6.04         1.75 o                         
  -1   6  -7         10.06         10.14         1.38 o                         
   0   6  -7          0.97          0.00         0.40 o                         
   1   6  -7          3.60          3.12         0.83 o                         
   2   6  -7         44.01         44.59         2.86 o                         
   3   6  -7          6.47          4.89         1.63 o                         
   4   6  -7          3.98          4.05         1.45 o                         
   5   6  -7          3.12          3.62         1.39 o                         
   6   6  -7          0.34          1.09         1.03 o                         
   7   6  -7          3.67          3.32         1.51 o                         
  -5   7  -7         17.69         17.58         2.96 o                         
  -4   7  -7          5.58          4.71         1.57 o                         
  -3   7  -7          3.17          5.06         1.12 o                         
  -2   7  -7         18.97         17.22         1.90 o                         
  -1   7  -7         28.13         27.59         2.33 o                         
   0   7  -7         10.66         12.03         1.49 o                         
   1   7  -7         38.91         40.90         3.87 o                         
   2   7  -7         24.58         25.76         2.84 o                         
   3   7  -7         19.10         19.81         3.02 o                         
   4   7  -7         28.37         22.77         3.20 o                         
   5   7  -7         10.95         10.87         2.42 o                         
   6   7  -7         24.34         23.02         3.50 o                         
  -4   8  -7          5.25          4.46         1.10 o                         
  -3   8  -7          2.38          2.07         0.97 o                         
  -2   8  -7         17.69         16.00         1.90 o                         
  -1   8  -7          7.02          7.12         1.32 o                         
   0   8  -7          8.07          6.75         1.23 o                         
   1   8  -7          8.95          8.13         1.35 o                         
   2   8  -7          6.56          6.64         1.69 o                         
   3   8  -7          8.95          8.46         2.05 o                         
   4   8  -7         18.90         21.81         3.38 o                         
   5   8  -7         15.74         11.66         2.60 o                         
  -3   9  -7          0.30          0.12         1.24 o                         
  -2   9  -7          2.18          0.36         0.62 o                         
  -1   9  -7          5.23          4.19         1.09 o                         
   0   9  -7          6.19          6.60         1.32 o                         
   1   9  -7          4.02          4.26         1.13 o                         
   2   9  -7          0.40          0.00         1.03 o                         
   3   9  -7          0.14          1.99         1.33 o                         
   4   9  -7          0.69          0.00         1.15 o                         
  -1  10  -7          6.73          6.13         1.26 o                         
   0  10  -7         16.22         15.59         2.78 o                         
   1  10  -7         15.16         14.86         2.78 o                         
   2  10  -7          5.46          4.59         1.69 o                         
  -8   0  -6          1.90          1.27         1.15 o                         
   1   0  -6        330.64        326.11         6.41 o                         
   2   0  -6        377.52        379.55        10.57 o                         
   3   0  -6        247.04        231.06         6.89 o                         
   7   0  -6          7.24          9.79         2.05 o                         
   8   0  -6         47.59         60.77         5.44 o                         
   9   0  -6          5.08          7.13         2.11 o                         
  -8   1  -6          3.67          5.74         1.81 o                         
  -7   1  -6          5.61          4.89         1.63 o                         
  -6   1  -6          3.56          5.74         1.63 o                         
  -5   1  -6         21.30         23.38         3.02 o                         
  -4   1  -6         59.41         70.19         4.95 o                         
  -3   1  -6        193.61        203.15         8.64 o                         
  -2   1  -6         25.16         23.92         2.54 o                         
  -1   1  -6         39.44         38.06         3.08 o                         
   0   1  -6         22.52         24.95         2.36 o                         
   1   1  -6         34.07         34.11         1.62 o                         
   2   1  -6         39.67         41.50         2.60 o                         
   3   1  -6         28.47         26.76         1.81 o                         
   6   1  -6          5.83          7.43         1.69 o                         
   7   1  -6          2.53          1.81         0.91 o                         
   8   1  -6          7.32          6.52         1.87 o                         
   9   1  -6          2.06          1.87         0.90 o                         
  -8   2  -6          0.48          0.00         0.72 o                         
  -7   2  -6          2.04          2.90         1.39 o                         
  -6   2  -6         19.46         18.36         2.78 o                         
  -5   2  -6         12.49         17.64         2.60 o                         
  -4   2  -6         28.98         29.60         3.20 o                         
  -3   2  -6         20.31         23.74         2.72 o                         
  -2   2  -6         18.47         21.99         2.48 o                         
  -1   2  -6         46.01         50.56         3.62 o                         
   0   2  -6        142.88        145.16         6.28 o                         
   1   2  -6         36.10         32.70         1.73 o                         
   2   2  -6         81.45         79.98         3.93 o                         
   3   2  -6         15.10         12.44         1.33 o                         
   4   2  -6          2.57          2.90         1.03 o                         
   5   2  -6        100.21        100.85         4.16 o                         
   6   2  -6         31.88         29.19         3.68 o                         
   7   2  -6          4.21          4.00         0.90 o                         
   8   2  -6          1.10          2.48         1.33 o                         
   9   2  -6          6.00          4.83         1.69 o                         
  -8   3  -6          1.85          0.85         1.03 o                         
  -7   3  -6          4.72          2.54         1.27 o                         
  -6   3  -6         25.12         29.12         3.62 o                         
  -5   3  -6         12.23         10.87         2.17 o                         
  -4   3  -6          7.36          9.24         1.81 o                         
  -3   3  -6         43.37         46.21         3.93 o                         
  -2   3  -6         89.08         91.10         5.32 o                         
  -1   3  -6        157.27        163.16         7.19 o                         
   0   3  -6        200.75        214.42        13.08 o                         
   1   3  -6        124.82        128.42         3.95 o                         
   2   3  -6        266.88        261.93         8.88 o                         
   3   3  -6        219.61        229.29         5.95 o                         
   4   3  -6         72.86         73.84         3.40 o                         
   5   3  -6         22.52         21.95         2.45 o                         
   6   3  -6         29.07         25.17         2.11 o                         
   7   3  -6         24.00         22.38         2.17 o                         
   8   3  -6         16.02         15.34         2.66 o                         
   9   3  -6         23.13         28.75         3.87 o                         
  -8   4  -6          2.14          2.05         1.21 o                         
  -7   4  -6          0.94          0.85         0.91 o                         
  -6   4  -6          0.50          0.91         0.97 o                         
  -5   4  -6          0.47          0.42         0.54 o                         
  -4   4  -6          0.64          0.00         0.66 o                         
  -3   4  -6         22.55         24.59         2.84 o                         
  -2   4  -6         37.87         40.84         3.56 o                         
  -1   4  -6         45.16         39.02         3.32 o                         
   0   4  -6         27.49         29.35         1.92 o                         
   1   4  -6         47.11         50.76         3.75 o                         
   2   4  -6         48.45         50.86         2.62 o                         
   3   4  -6          3.30          4.17         0.80 o                         
   4   4  -6         11.19         11.87         1.32 o                         
   5   4  -6          0.93          1.13         0.91 o                         
   6   4  -6          9.85          7.34         1.13 o                         
   7   4  -6         13.30         14.90         1.99 o                         
   8   4  -6          3.14          1.99         0.81 o                         
  -7   5  -6         24.01         25.98         3.62 o                         
  -6   5  -6          0.29          0.79         1.09 o                         
  -5   5  -6         13.43         18.12         2.72 o                         
  -4   5  -6         21.66         25.73         3.14 o                         
  -3   5  -6         10.24          8.88         1.75 o                         
  -2   5  -6         16.80         17.10         2.42 o                         
  -1   5  -6          1.29          0.10         0.40 o                         
   0   5  -6         32.74         32.59         2.16 o                         
   1   5  -6         70.97         72.15         2.69 o                         
   2   5  -6         35.31         35.74         2.54 o                         
   3   5  -6         93.61         93.15         3.77 o                         
   4   5  -6         32.38         30.87         2.17 o                         
   5   5  -6          2.80          1.61         0.66 o                         
   6   5  -6          0.38          0.42         0.40 o                         
   7   5  -6          1.64          1.09         1.06 o                         
   8   5  -6          7.94          6.10         1.84 o                         
  -7   6  -6         17.50         15.22         2.84 o                         
  -6   6  -6          0.26          0.91         0.79 o                         
  -5   6  -6         20.45         22.53         3.08 o                         
  -4   6  -6         25.64         32.20         3.62 o                         
  -3   6  -6         32.38         32.62         3.50 o                         
  -2   6  -6         82.98         91.88         5.74 o                         
  -1   6  -6         18.51         19.15         1.77 o                         
   0   6  -6         60.67         65.27         3.22 o                         
   1   6  -6         67.75         72.81         2.83 o                         
   2   6  -6         20.19         22.39         1.86 o                         
   3   6  -6        127.52        130.60         7.37 o                         
   4   6  -6        122.00        135.62         7.79 o                         
   5   6  -6         24.67         26.37         2.16 o                         
   6   6  -6         18.98         18.45         1.92 o                         
   7   6  -6         16.63         16.32         2.14 o                         
   8   6  -6         11.98          9.54         2.93 o                         
  -6   7  -6          0.07          0.00         0.97 o                         
  -5   7  -6          0.92          0.97         1.09 o                         
  -4   7  -6         10.57         11.48         2.30 o                         
  -3   7  -6         20.06         21.99         3.02 o                         
  -2   7  -6          5.42          5.50         1.24 o                         
  -1   7  -6          7.05          8.67         1.26 o                         
   0   7  -6         97.90        105.02         3.64 o                         
   1   7  -6         68.61         75.29         3.73 o                         
   2   7  -6          3.79          3.89         0.91 o                         
   3   7  -6         15.41         13.71         2.36 o                         
   4   7  -6          8.05          7.73         1.81 o                         
   5   7  -6          7.23          8.34         1.99 o                         
   6   7  -6          3.20          4.83         1.69 o                         
   7   7  -6          8.24          8.22         2.17 o                         
  -5   8  -6         18.38         18.79         3.02 o                         
  -4   8  -6          3.69          5.98         1.75 o                         
  -3   8  -6          1.34          2.13         0.81 o                         
  -2   8  -6          1.52          1.44         0.74 o                         
  -1   8  -6         13.06         14.04         1.71 o                         
   0   8  -6          0.87          1.40         0.49 o                         
   1   8  -6         40.51         41.62         2.84 o                         
   2   8  -6         43.85         39.33         4.11 o                         
   3   8  -6          7.84          6.95         1.93 o                         
   4   8  -6          7.54          6.04         1.75 o                         
   5   8  -6          2.26          1.51         0.91 o                         
   6   8  -6          6.30          5.62         1.75 o                         
  -5   9  -6         15.94         19.46         2.34 o                         
  -4   9  -6          6.20          6.21         2.24 o                         
  -3   9  -6          9.46          9.65         2.60 o                         
  -2   9  -6         31.87         33.29         2.80 o                         
  -1   9  -6         35.24         35.63         2.82 o                         
   0   9  -6         17.67         18.63         1.63 o                         
   1   9  -6         24.37         28.15         3.56 o                         
   2   9  -6          5.15          8.03         2.05 o                         
   3   9  -6         15.49         19.57         3.14 o                         
   4   9  -6         11.82         12.38         2.54 o                         
   5   9  -6         14.90         15.22         2.90 o                         
  -3  10  -6          4.38          3.22         1.24 o                         
  -2  10  -6          7.49          7.82         1.51 o                         
  -1  10  -6          1.18          2.54         0.96 o                         
   0  10  -6          1.73          3.56         1.51 o                         
   1  10  -6          1.00          0.00         0.72 o                         
   2  10  -6          3.21          1.51         1.03 o                         
   3  10  -6         17.37         14.44         2.72 o                         
   4  10  -6          6.48          4.17         1.69 o                         
  -1  11  -6          3.89          4.89         1.81 o                         
   0  11  -6          4.91          6.77         1.93 o                         
   1  11  -6          6.32          3.99         1.45 o                         
   2  11  -6         13.92         10.27         2.36 o                         
  -9   1  -5          5.60          5.92         1.99 o                         
  -8   1  -5          5.73          1.81         1.09 o                         
  -7   1  -5         13.24         16.61         2.66 o                         
  -6   1  -5        102.53        108.55         6.58 o                         
  -2   1  -5         66.93         49.53         1.81 o                         
  -1   1  -5        158.82        168.54         6.64 o                         
   0   1  -5        261.88        266.22         8.70 o                         
   1   1  -5        121.50        123.29         2.75 o                         
   2   1  -5        339.53        354.30         9.73 o                         
   3   1  -5        192.64        187.53         6.52 o                         
   4   1  -5         74.63         69.57         3.03 o                         
   5   1  -5        204.66        205.66         5.90 o                         
   6   1  -5         28.24         26.41         1.66 o                         
   7   1  -5          5.45          5.28         0.81 o                         
   8   1  -5          8.03          9.68         1.56 o                         
   9   1  -5         14.12         14.58         2.87 o                         
  -9   2  -5         11.08          9.36         2.11 o                         
  -8   2  -5         18.32         17.40         2.90 o                         
  -7   2  -5          5.87          6.22         1.75 o                         
  -6   2  -5         41.23         46.57         4.23 o                         
  -5   2  -5         47.23         49.23         4.11 o                         
  -4   2  -5        110.00        112.66         6.10 o                         
  -3   2  -5        152.22        153.62         7.01 o                         
  -2   2  -5        188.18        200.74         7.79 o                         
  -1   2  -5        187.17        186.00         7.25 o                         
   0   2  -5         46.53         42.53         2.84 o                         
   1   2  -5        128.75        122.69         3.44 o                         
   2   2  -5        318.94        329.87         7.17 o                         
   3   2  -5        167.31        172.45         3.71 o                         
   4   2  -5         78.33         76.33         3.25 o                         
   5   2  -5        143.04        141.55         4.78 o                         
   6   2  -5          4.73          3.66         0.81 o                         
   7   2  -5         18.95         19.49         1.56 o                         
   8   2  -5          5.56          6.76         1.26 o                         
   9   2  -5         19.45         20.12         2.26 o                         
  -9   3  -5          6.98          5.13         1.63 o                         
  -8   3  -5          0.92          0.48         0.72 o                         
  -7   3  -5          1.46          0.79         0.66 o                         
  -6   3  -5          3.88          2.84         1.15 o                         
  -5   3  -5         19.13         19.81         2.60 o                         
  -4   3  -5         29.25         27.12         2.90 o                         
  -3   3  -5         12.56         15.10         2.11 o                         
  -2   3  -5          4.38          3.62         0.97 o                         
  -1   3  -5          1.97          0.91         0.60 o                         
   0   3  -5          3.79          5.70         0.81 o                         
   1   3  -5         97.23         99.90         2.73 o                         
   2   3  -5         28.42         29.78         1.71 o                         
   3   3  -5          4.24          3.45         0.49 o                         
   4   3  -5          5.72          5.32         0.85 o                         
   5   3  -5         42.98         40.69         2.45 o                         
   6   3  -5         14.82         12.15         1.41 o                         
   7   3  -5          7.46          5.22         1.06 o                         
   8   3  -5          2.71          4.14         0.92 o                         
   9   3  -5          0.49          0.85         0.97 o                         
  -8   4  -5         10.98          7.97         2.05 o                         
  -7   4  -5         18.79         16.97         2.78 o                         
  -6   4  -5         23.71         26.28         3.26 o                         
  -5   4  -5         25.68         24.83         2.90 o                         
  -4   4  -5        117.43        136.10         6.83 o                         
  -3   4  -5         21.21         22.11         2.60 o                         
  -2   4  -5        154.85        162.80         7.19 o                         
  -1   4  -5         85.71         82.40         4.65 o                         
   0   4  -5        115.51        115.89         3.87 o                         
   1   4  -5        265.52        280.60         5.56 o                         
   2   4  -5        171.41        170.58         4.94 o                         
   3   4  -5        222.58        225.04         4.79 o                         
   4   4  -5        100.77        101.60         3.86 o                         
   5   4  -5         38.39         38.86         2.63 o                         
   6   4  -5         19.55         18.39         1.77 o                         
   7   4  -5         19.06         17.93         1.81 o                         
   8   4  -5         19.38         17.84         1.90 o                         
   9   4  -5         37.03         36.49         4.17 o                         
  -8   5  -5         18.31         19.15         3.02 o                         
  -7   5  -5         15.45         15.65         2.66 o                         
  -6   5  -5          5.15          6.71         1.81 o                         
  -5   5  -5         38.92         36.79         3.75 o                         
  -4   5  -5         71.21         71.40         5.01 o                         
  -3   5  -5         84.26         85.36         5.26 o                         
  -2   5  -5        348.38        352.30        12.02 o                         
  -1   5  -5        129.67        134.59         5.04 o                         
   0   5  -5         59.09         64.52         2.45 o                         
   1   5  -5         88.77         93.43         2.95 o                         
   2   5  -5         75.15         78.96         2.75 o                         
   3   5  -5         26.69         26.11         2.30 o                         
   4   5  -5         41.14         44.99         2.52 o                         
   5   5  -5          4.07          2.51         1.03 o                         
   6   5  -5          9.76         10.38         1.33 o                         
   7   5  -5         10.78         10.46         1.47 o                         
   8   5  -5         23.92         22.70         2.33 o                         
   9   5  -5          7.79          5.90         1.24 o                         
  -8   6  -5          1.15          1.21         0.91 o                         
  -7   6  -5          7.83          7.19         1.87 o                         
  -6   6  -5          7.85          6.58         1.75 o                         
  -5   6  -5          9.45          8.94         1.99 o                         
  -4   6  -5         21.13         23.14         2.90 o                         
  -3   6  -5         35.20         32.14         3.32 o                         
  -2   6  -5          1.30          0.00         0.79 o                         
  -1   6  -5         23.47         23.58         1.87 o                         
   0   6  -5         80.22         82.35         3.83 o                         
   1   6  -5          6.77          6.49         0.87 o                         
   2   6  -5         21.32         22.83         1.90 o                         
   3   6  -5         71.09         69.04         6.43 o                         
   4   6  -5          4.18          4.52         0.91 o                         
   5   6  -5          3.00          1.78         0.63 o                         
   6   6  -5          2.03          1.61         0.97 o                         
   7   6  -5          4.99          6.53         1.21 o                         
   8   6  -5          1.03          0.37         0.66 o                         
  -7   7  -5          6.18          5.32         1.63 o                         
  -6   7  -5          8.86         11.42         2.54 o                         
  -5   7  -5         42.89         46.57         4.47 o                         
  -4   7  -5         63.14         66.75         5.20 o                         
  -3   7  -5          3.83          4.59         1.51 o                         
  -2   7  -5         35.08         39.30         4.11 o                         
  -1   7  -5         59.36         61.40         2.65 o                         
   0   7  -5         21.62         22.09         1.57 o                         
   1   7  -5        187.58        198.93         6.23 o                         
   2   7  -5         57.52         61.44         4.77 o                         
   3   7  -5        108.60        122.57         7.13 o                         
   4   7  -5         71.14         73.40         5.50 o                         
   5   7  -5         40.62         38.78         4.41 o                         
   6   7  -5         18.62         20.11         2.14 o                         
   7   7  -5         13.28         11.70         1.61 o                         
   8   7  -5          4.53          2.70         1.45 o                         
  -6   8  -5         12.71         12.69         2.48 o                         
  -5   8  -5         40.77         44.82         4.59 o                         
  -4   8  -5         28.74         26.64         3.38 o                         
  -3   8  -5         12.38         12.84         1.73 o                         
  -2   8  -5         54.74         55.98         3.37 o                         
  -1   8  -5         44.06         47.23         2.40 o                         
   0   8  -5         48.15         50.66         2.47 o                         
   1   8  -5         94.18        100.14         4.37 o                         
   2   8  -5         20.63         27.67         3.26 o                         
   3   8  -5         16.71         19.57         2.84 o                         
   4   8  -5          9.45          9.30         1.93 o                         
   5   8  -5         13.26         11.18         2.24 o                         
   6   8  -5         19.07         23.26         3.38 o                         
   7   8  -5         14.19         13.29         2.60 o                         
  -6   9  -5          2.44          0.60         0.97 o                         
  -5   9  -5          0.18          0.00         1.03 o                         
  -4   9  -5         13.34         15.56         1.99 o                         
  -3   9  -5          1.29          4.89         1.22 o                         
  -2   9  -5          8.88          9.89         1.51 o                         
  -1   9  -5          3.26          3.51         0.75 o                         
   0   9  -5          0.71          1.53         0.67 o                         
   1   9  -5         11.62         14.38         2.42 o                         
   2   9  -5         13.34         15.95         2.66 o                         
   3   9  -5          2.68          2.30         1.15 o                         
   4   9  -5          0.07          0.85         1.15 o                         
   5   9  -5          1.70          2.36         1.45 o                         
   6   9  -5          8.37          8.40         2.17 o                         
  -5  10  -5          7.31          7.15         1.44 o                         
  -4  10  -5         15.45         14.49         3.02 o                         
  -3  10  -5         10.83         11.15         1.67 o                         
  -2  10  -5         14.73         15.34         1.94 o                         
  -1  10  -5         26.58         28.70         2.39 o                         
   0  10  -5         51.35         52.92         4.71 o                         
   1  10  -5         34.23         38.90         4.11 o                         
   2  10  -5          5.45          3.93         1.39 o                         
   3  10  -5          3.81          1.27         0.97 o                         
   4  10  -5         14.44         14.14         2.66 o                         
   5  10  -5         19.88         20.54         3.26 o                         
  -3  11  -5         13.99         15.27         2.04 o                         
  -2  11  -5         15.97         14.46         1.99 o                         
  -1  11  -5         19.53         19.91         2.17 o                         
   0  11  -5         14.42         11.42         2.24 o                         
   1  11  -5         12.38         12.81         2.48 o                         
   2  11  -5         14.47         13.23         2.54 o                         
   3  11  -5          5.35          3.87         1.51 o                         
   4  11  -5          2.13          2.48         1.33 o                         
  -9   0  -4          9.72         10.81         2.30 o                         
   1   0  -4        417.30        414.04         9.73 o                         
   2   0  -4        424.04        409.03        10.03 o                         
   3   0  -4        521.47        530.79        16.85 o                         
   4   0  -4        191.70        184.97         4.95 o                         
   5   0  -4        110.64        101.66         6.68 o                         
   6   0  -4         88.84         83.12         3.28 o                         
   7   0  -4         24.05         24.41         2.96 o                         
   8   0  -4         47.01         51.47         4.65 o                         
   9   0  -4         15.03         21.63         3.14 o                         
  10   0  -4         25.49         24.89         3.68 o                         
  -9   1  -4          3.47          3.26         1.33 o                         
  -8   1  -4         22.12         25.85         3.26 o                         
  -7   1  -4          6.08          4.77         1.15 o                         
  -3   1  -4        211.83        216.50         5.68 o                         
  -2   1  -4         73.63         66.03         2.42 o                         
  -1   1  -4        943.16        861.18        19.51 o                         
   0   1  -4         22.60         20.42         1.69 o                         
   1   1  -4          2.97          3.25         0.48 o                         
   2   1  -4        266.39        268.86         5.57 o                         
   3   1  -4        128.53        125.22         2.80 o                         
   4   1  -4         66.76         69.95         2.35 o                         
   5   1  -4        190.50        203.83         4.65 o                         
   6   1  -4         13.91         14.12         1.57 o                         
   7   1  -4          3.14          3.15         0.61 o                         
   8   1  -4          3.17          4.07         0.94 o                         
   9   1  -4          4.86          5.03         1.36 o                         
  10   1  -4          1.56          1.30         0.62 o                         
  -9   2  -4         22.55         19.75         3.02 o                         
  -8   2  -4         12.85         14.56         2.42 o                         
  -7   2  -4         17.51         21.26         2.84 o                         
  -6   2  -4         54.79         56.63         2.70 o                         
  -5   2  -4        143.84        145.85         8.00 o                         
  -4   2  -4        107.66        108.95         3.27 o                         
  -3   2  -4        156.68        165.20         3.87 o                         
  -2   2  -4        297.52        301.08         9.79 o                         
  -1   2  -4        203.18        227.08         7.67 o                         
   0   2  -4        148.23        146.61         5.38 o                         
   1   2  -4        231.89        247.13         4.44 o                         
   2   2  -4         35.83         35.26         1.33 o                         
   3   2  -4         24.41         28.95         1.54 o                         
   4   2  -4         42.86         40.17         2.11 o                         
   5   2  -4        119.88        116.01         3.39 o                         
   6   2  -4        151.10        147.18         4.08 o                         
   7   2  -4          8.73          7.72         0.93 o                         
   8   2  -4          0.80          0.52         0.40 o                         
   9   2  -4          5.22          5.07         1.21 o                         
  10   2  -4         10.24         10.27         2.20 o                         
  -9   3  -4         16.65         15.04         2.66 o                         
  -8   3  -4          6.45          4.23         1.21 o                         
  -7   3  -4         44.84         46.21         4.29 o                         
  -6   3  -4         78.08         76.01         4.08 o                         
  -5   3  -4         87.86         85.28         3.16 o                         
  -4   3  -4        224.96        226.32         6.46 o                         
  -3   3  -4        635.80        650.65        11.52 o                         
  -2   3  -4        454.90        454.03         8.27 o                         
  -1   3  -4        153.13        155.25         5.86 o                         
   0   3  -4         56.01         51.28         2.63 o                         
   1   3  -4         39.08         33.24         1.21 o                         
   2   3  -4        276.94        291.21         5.16 o                         
   3   3  -4        249.07        256.90        12.78 o                         
   4   3  -4         86.78         89.87         3.39 o                         
   5   3  -4         47.37         47.89         2.54 o                         
   6   3  -4        121.62        115.52         5.59 o                         
   7   3  -4         64.95         63.63         2.75 o                         
   8   3  -4         31.08         33.61         2.08 o                         
   9   3  -4         31.57         32.52         4.35 o                         
  10   3  -4         36.16         38.55         3.21 o                         
  -9   4  -4          6.82          4.47         1.51 o                         
  -8   4  -4          6.67          7.37         1.81 o                         
  -7   4  -4          2.94          1.45         0.85 o                         
  -6   4  -4         33.55         31.29         3.38 o                         
  -5   4  -4         27.79         26.92         1.75 o                         
  -4   4  -4         22.57         20.15         1.39 o                         
  -3   4  -4         67.29         66.18         2.39 o                         
  -2   4  -4        100.10        100.59         2.98 o                         
  -1   4  -4        131.13        122.73         4.59 o                         
   0   4  -4         42.38         39.16         1.84 o                         
   1   4  -4         28.42         28.37         1.38 o                         
   2   4  -4         36.99         37.45         1.49 o                         
   3   4  -4         22.37         19.62         1.42 o                         
   4   4  -4          7.21          8.10         1.12 o                         
   5   4  -4          9.77          9.40         1.17 o                         
   6   4  -4          2.00          2.10         0.79 o                         
   7   4  -4          9.73          9.96         1.36 o                         
   8   4  -4         29.61         34.53         2.58 o                         
   9   4  -4          1.25          2.30         1.33 o                         
  -9   5  -4          6.17          4.59         1.57 o                         
  -8   5  -4          7.70          8.58         1.99 o                         
  -7   5  -4         36.31         36.91         3.93 o                         
  -6   5  -4          3.72          5.07         1.51 o                         
  -5   5  -4         41.03         39.19         2.22 o                         
  -4   5  -4         39.96         39.73         2.10 o                         
  -3   5  -4         29.17         30.16         1.72 o                         
  -2   5  -4         19.31         20.33         1.32 o                         
  -1   5  -4         25.58         27.12         1.31 o                         
   0   5  -4         94.90         93.02         2.89 o                         
   1   5  -4         30.94         31.58         1.18 o                         
   2   5  -4         44.10         43.83         2.14 o                         
   3   5  -4         87.49         85.08         4.59 o                         
   4   5  -4        177.72        169.92         6.25 o                         
   5   5  -4         10.01          8.98         1.14 o                         
   6   5  -4          1.27          0.00         0.94 o                         
   7   5  -4          2.66          1.08         0.58 o                         
   8   5  -4          7.13          6.11         1.14 o                         
   9   5  -4         21.27         18.27         2.04 o                         
  -8   6  -4         12.50         11.05         2.36 o                         
  -7   6  -4         77.97         75.27         5.74 o                         
  -6   6  -4         17.15         20.30         2.84 o                         
  -5   6  -4        100.03        106.56         6.40 o                         
  -4   6  -4        143.13        138.04         4.51 o                         
  -3   6  -4        175.58        180.63         5.14 o                         
  -2   6  -4        186.12        183.31         5.03 o                         
  -1   6  -4         14.76         12.83         0.86 o                         
   0   6  -4         79.80         80.28         2.72 o                         
   1   6  -4         39.72         36.46         1.75 o                         
   2   6  -4         58.00         55.06         2.35 o                         
   3   6  -4         75.45         70.52         2.94 o                         
   4   6  -4        265.28        250.53         6.73 o                         
   5   6  -4         14.79         18.07         1.68 o                         
   6   6  -4         35.06         35.51         2.51 o                         
   7   6  -4         29.47         31.36         2.49 o                         
   8   6  -4         20.78         18.38         1.98 o                         
   9   6  -4          8.34          6.73         1.32 o                         
  -8   7  -4          5.29          5.01         1.63 o                         
  -7   7  -4         18.71         19.39         3.02 o                         
  -6   7  -4          6.15          7.91         1.93 o                         
  -5   7  -4          8.78          9.79         2.05 o                         
  -4   7  -4         10.70          9.70         1.21 o                         
  -3   7  -4         33.03         35.98         2.18 o                         
  -2   7  -4         14.45         15.25         1.26 o                         
  -1   7  -4         39.55         40.79         1.66 o                         
   0   7  -4        264.99        281.07         6.09 o                         
   1   7  -4        125.93        131.85         4.67 o                         
   2   7  -4          2.43          2.96         1.09 o                         
   3   7  -4         40.37         40.00         2.22 o                         
   4   7  -4          3.24          3.35         1.69 o                         
   5   7  -4          4.23          3.16         0.82 o                         
   6   7  -4          2.93          2.40         1.27 o                         
   7   7  -4         16.10         18.18         1.98 o                         
   8   7  -4          6.72          7.41         1.35 o                         
  -7   8  -4          2.31          2.78         1.27 o                         
  -6   8  -4          6.04          4.11         1.51 o                         
  -5   8  -4         35.69         40.05         4.17 o                         
  -4   8  -4         35.11         34.13         3.68 o                         
  -3   8  -4          4.27          5.77         0.81 o                         
  -2   8  -4         13.73         14.13         1.04 o                         
  -1   8  -4         29.90         32.93         1.59 o                         
   0   8  -4         13.41         16.07         1.35 o                         
   1   8  -4         65.18         67.23         4.89 o                         
   2   8  -4         99.69        103.48         6.28 o                         
   3   8  -4         20.90         25.25         3.08 o                         
   4   8  -4         31.47         37.76         3.87 o                         
   5   8  -4         17.80         17.86         1.77 o                         
   6   8  -4         16.36         16.82         1.80 o                         
   7   8  -4          6.60          5.69         1.19 o                         
   8   8  -4          2.88          0.67         0.48 o                         
  -6   9  -4         22.11         29.66         3.99 o                         
  -5   9  -4         36.34         39.99         4.35 o                         
  -4   9  -4         20.30         19.27         2.09 o                         
  -3   9  -4         31.07         31.25         1.96 o                         
  -2   9  -4         61.99         63.30         2.37 o                         
  -1   9  -4         47.90         48.92         2.06 o                         
   0   9  -4         18.25         20.33         1.96 o                         
   1   9  -4         51.54         55.39         4.59 o                         
   2   9  -4         11.30         11.66         2.17 o                         
   3   9  -4         21.30         23.08         3.08 o                         
   4   9  -4          7.69          9.42         2.17 o                         
   5   9  -4         12.44         12.75         2.42 o                         
   6   9  -4         19.81         19.81         3.08 o                         
   7   9  -4         32.15         40.35         4.59 o                         
  -5  10  -4          0.98          0.16         1.24 o                         
  -4  10  -4          4.21          5.95         1.38 o                         
  -3  10  -4          4.21          5.04         1.57 o                         
  -2  10  -4          4.61          5.28         0.75 o                         
  -1  10  -4          2.57          1.85         0.85 o                         
   0  10  -4         11.06         10.87         2.05 o                         
   1  10  -4          7.76          4.29         1.33 o                         
   2  10  -4          6.51          5.86         1.81 o                         
   3  10  -4         16.77         16.19         2.66 o                         
   4  10  -4         12.97         12.32         2.36 o                         
   5  10  -4          0.08          0.00         0.72 o                         
   6  10  -4          5.31          5.68         1.93 o                         
  -4  11  -4          6.90          8.39         1.58 o                         
  -3  11  -4          5.63          4.43         1.15 o                         
  -2  11  -4          2.81          2.83         0.85 o                         
  -1  11  -4          9.92          9.41         1.52 o                         
   0  11  -4         22.74         19.45         2.84 o                         
   1  11  -4         15.92         18.55         2.84 o                         
   2  11  -4         23.82         23.14         3.32 o                         
   3  11  -4          2.80          3.50         1.39 o                         
   4  11  -4         23.22         22.77         3.38 o                         
   5  11  -4         11.97         10.21         2.36 o                         
  -2  12  -4          9.47          8.82         2.24 o                         
  -1  12  -4         15.41         12.72         1.62 o                         
   0  12  -4         24.65         22.29         3.14 o                         
   1  12  -4          4.76          5.56         1.75 o                         
   2  12  -4         11.31          9.12         2.24 o                         
   3  12  -4          4.51          3.50         1.39 o                         
 -10   1  -3          8.03          8.00         1.43 o                         
  -9   1  -3         26.39         22.65         3.08 o                         
  -8   1  -3         28.53         27.73         3.20 o                         
  -7   1  -3         40.91         44.82         3.87 o                         
  -2   1  -3        436.86        446.60        10.09 o                         
  -1   1  -3        701.91        684.43        15.40 o                         
   0   1  -3        258.55        257.58         7.13 o                         
   1   1  -3         57.69         64.59         1.56 o                         
   2   1  -3        198.25        199.39         3.47 o                         
   3   1  -3        522.97        557.58         8.50 o                         
   4   1  -3        162.57        159.53         2.95 o                         
   5   1  -3        388.03        372.09         5.54 o                         
   6   1  -3        287.89        270.47         8.22 o                         
   7   1  -3         52.26         52.68         2.25 o                         
   8   1  -3         44.04         44.11         2.92 o                         
   9   1  -3         18.52         20.29         2.13 o                         
  10   1  -3          7.89          5.94         1.28 o                         
 -10   2  -3         16.78         14.92         2.66 o                         
  -9   2  -3         33.92         33.22         3.68 o                         
  -8   2  -3         89.97        103.30         6.40 o                         
  -7   2  -3         15.08         18.36         2.48 o                         
  -6   2  -3        128.32        139.66         6.77 o                         
  -5   2  -3        113.88        116.47         5.80 o                         
  -4   2  -3        195.93        200.53         4.82 o                         
  -3   2  -3        363.95        370.90         7.25 o                         
  -2   2  -3        207.76        192.38         4.02 o                         
  -1   2  -3         99.60         92.75         2.18 o                         
   0   2  -3        162.66        185.29         4.38 o                         
   1   2  -3         87.22         93.01         1.81 o                         
   2   2  -3         92.18         98.19         2.25 o                         
   3   2  -3        262.59        263.92        10.91 o                         
   4   2  -3         40.20         40.90         1.68 o                         
   5   2  -3        332.71        324.12         6.20 o                         
   6   2  -3        149.73        159.02         4.12 o                         
   7   2  -3         65.62         63.42         2.58 o                         
   8   2  -3         30.59         28.89         1.79 o                         
   9   2  -3         38.05         41.87         3.07 o                         
  10   2  -3          6.69          8.30         1.55 o                         
  -9   3  -3          7.53          6.34         1.69 o                         
  -8   3  -3         17.77         18.65         1.78 o                         
  -7   3  -3          6.82          6.38         1.48 o                         
  -6   3  -3          9.20         10.71         1.15 o                         
  -5   3  -3         13.84         13.79         1.36 o                         
  -4   3  -3         86.20         96.05         3.13 o                         
  -3   3  -3         60.37         58.59         2.16 o                         
  -2   3  -3         12.94         13.69         0.88 o                         
  -1   3  -3          0.78          0.72         0.22 o                         
   0   3  -3         32.10         31.70         1.38 o                         
   1   3  -3         29.44         33.53         0.86 o                         
   2   3  -3        372.20        402.63         6.35 o                         
   3   3  -3         32.00         33.67         1.77 o                         
   4   3  -3         19.41         20.87         1.45 o                         
   5   3  -3         13.67         12.66         1.03 o                         
   6   3  -3         51.92         46.31         2.12 o                         
   7   3  -3         29.71         26.62         1.71 o                         
   8   3  -3          1.10          0.98         0.58 o                         
   9   3  -3          2.79          3.58         1.00 o                         
  10   3  -3          3.83          4.65         1.17 o                         
  -9   4  -3         15.27         11.54         2.17 o                         
  -8   4  -3         16.95         16.16         1.68 o                         
  -7   4  -3         41.69         42.84         2.61 o                         
  -6   4  -3         34.31         38.44         3.44 o                         
  -5   4  -3        102.43        102.10         3.60 o                         
  -4   4  -3        220.32        222.60         5.49 o                         
  -3   4  -3        152.04        152.09         5.16 o                         
  -2   4  -3        624.27        631.21        15.49 o                         
  -1   4  -3        335.03        340.08         5.68 o                         
   0   4  -3         20.65         21.55         0.92 o                         
   1   4  -3        191.24        197.35         3.27 o                         
   2   4  -3         38.61         33.48         1.58 o                         
   3   4  -3        450.73        437.25         8.93 o                         
   4   4  -3        208.32        204.23         5.50 o                         
   5   4  -3        204.05        198.67         5.68 o                         
   6   4  -3        130.83        131.30         4.70 o                         
   7   4  -3         82.13         80.64         3.13 o                         
   8   4  -3         80.84         83.37         3.35 o                         
   9   4  -3         35.97         34.30         3.22 o                         
  10   4  -3         23.18         24.81         2.52 o                         
  -9   5  -3         20.90         15.83         2.66 o                         
  -8   5  -3         37.78         37.42         2.63 o                         
  -7   5  -3         38.37         36.36         3.17 o                         
  -6   5  -3         63.59         60.48         5.56 o                         
  -5   5  -3        257.50        246.71         6.47 o                         
  -4   5  -3        236.91        233.89         5.96 o                         
  -3   5  -3        135.42        120.03         3.67 o                         
  -2   5  -3        242.16        239.99         5.69 o                         
  -1   5  -3         60.16         63.49         2.03 o                         
   0   5  -3         60.53         64.97         1.81 o                         
   1   5  -3         28.63         28.95         1.37 o                         
   2   5  -3         13.81         11.80         1.48 o                         
   3   5  -3         35.12         34.19         1.89 o                         
   4   5  -3         69.07         73.55         3.07 o                         
   5   5  -3         47.54         52.45         2.75 o                         
   6   5  -3         79.07         86.36         3.82 o                         
   7   5  -3         31.65         35.37         2.52 o                         
   8   5  -3         86.08         98.10         4.55 o                         
   9   5  -3         12.91         12.89         2.96 o                         
  -9   6  -3          1.40          3.08         1.51 o                         
  -8   6  -3          2.00          3.32         1.27 o                         
  -7   6  -3          0.63          0.35         0.42 o                         
  -6   6  -3         14.65         13.76         1.51 o                         
  -5   6  -3         17.74         20.71         1.68 o                         
  -4   6  -3         29.03         28.21         1.87 o                         
  -3   6  -3         36.76         37.08         2.10 o                         
  -2   6  -3         10.41          9.73         0.88 o                         
  -1   6  -3         60.39         58.51         2.21 o                         
   0   6  -3        112.94        105.90         2.59 o                         
   1   6  -3         76.36         74.29         2.84 o                         
   2   6  -3          7.00          6.97         0.83 o                         
   3   6  -3         52.84         52.33         2.47 o                         
   4   6  -3         59.08         61.93         2.90 o                         
   5   6  -3          3.34          1.76         0.58 o                         
   6   6  -3          1.71          0.79         0.51 o                         
   7   6  -3          0.11          0.66         0.47 o                         
   8   6  -3         15.61         17.94         1.94 o                         
   9   6  -3          0.48          0.32         0.59 o                         
  -8   7  -3         22.66         20.90         3.08 o                         
  -7   7  -3         15.05         13.25         1.57 o                         
  -6   7  -3         44.03         44.04         4.44 o                         
  -5   7  -3         31.85         36.80         2.42 o                         
  -4   7  -3        112.14        119.59         4.35 o                         
  -3   7  -3          4.40          2.06         1.18 o                         
  -2   7  -3        172.97        185.55         3.87 o                         
  -1   7  -3        149.66        151.57         3.39 o                         
   0   7  -3         38.13         40.16         1.90 o                         
   1   7  -3        266.67        244.66        11.75 o                         
   2   7  -3        108.66        110.25         4.08 o                         
   3   7  -3        161.41        163.15         4.93 o                         
   4   7  -3        114.35        111.00         4.15 o                         
   5   7  -3         88.33         89.85         3.92 o                         
   6   7  -3         14.59         14.74         1.62 o                         
   7   7  -3         31.58         30.54         2.49 o                         
   8   7  -3          8.76          7.02         1.32 o                         
   9   7  -3         11.39         10.09         1.62 o                         
  -8   8  -3         23.76         20.96         3.26 o                         
  -7   8  -3         27.81         35.52         4.11 o                         
  -6   8  -3         41.79         42.43         3.41 o                         
  -5   8  -3         58.30         63.88         3.38 o                         
  -4   8  -3         30.19         31.94         2.26 o                         
  -3   8  -3         34.21         31.58         1.85 o                         
  -2   8  -3         58.81         60.06         2.13 o                         
  -1   8  -3         14.67         16.43         1.12 o                         
   0   8  -3         40.35         39.75         1.95 o                         
   1   8  -3        166.28        165.64         7.67 o                         
   2   8  -3         57.06         58.23         4.41 o                         
   3   8  -3         27.74         26.41         1.83 o                         
   4   8  -3          0.42          0.24         0.48 o                         
   5   8  -3         38.32         37.63         2.54 o                         
   6   8  -3         11.78         13.86         1.59 o                         
   7   8  -3         38.87         38.63         2.88 o                         
   8   8  -3          0.64          0.94         0.69 o                         
  -7   9  -3          1.43          0.30         0.91 o                         
  -6   9  -3          0.47          0.00         0.43 o                         
  -5   9  -3          2.26          1.10         0.56 o                         
  -4   9  -3         12.55         12.48         1.27 o                         
  -3   9  -3         33.26         35.97         1.73 o                         
  -2   9  -3          5.11          4.41         0.59 o                         
  -1   9  -3          2.33          1.85         0.78 o                         
   0   9  -3         17.14         16.96         1.64 o                         
   1   9  -3         13.04         10.75         1.87 o                         
   2   9  -3          9.21         10.69         1.93 o                         
   3   9  -3          4.32          3.44         1.21 o                         
   4   9  -3          1.02          0.66         0.72 o                         
   5   9  -3         14.79         14.46         1.64 o                         
   6   9  -3          4.16          3.39         0.89 o                         
   7   9  -3         19.51         18.49         2.07 o                         
  -6  10  -3         18.72         18.54         2.99 o                         
  -5  10  -3         28.76         29.15         2.07 o                         
  -4  10  -3         21.76         22.79         1.76 o                         
  -3  10  -3         27.04         32.01         2.07 o                         
  -2  10  -3         24.75         27.68         1.77 o                         
  -1  10  -3         68.05         75.08         3.04 o                         
   0  10  -3         48.07         49.13         2.94 o                         
   1  10  -3         32.72         32.02         3.38 o                         
   2  10  -3          4.75          7.19         1.63 o                         
   3  10  -3         20.73         22.23         3.02 o                         
   4  10  -3         31.48         37.15         3.99 o                         
   5  10  -3         41.96         45.67         4.65 o                         
   6  10  -3         10.95          9.42         2.17 o                         
  -5  11  -3         10.01         11.91         1.88 o                         
  -4  11  -3         13.37         15.72         1.88 o                         
  -3  11  -3         17.29         19.29         2.05 o                         
  -2  11  -3          9.19         10.79         1.27 o                         
  -1  11  -3          3.18          2.26         0.97 o                         
   0  11  -3         14.08         14.08         1.63 o                         
   1  11  -3          8.83          8.34         1.81 o                         
   2  11  -3         23.80         25.01         3.20 o                         
   3  11  -3          4.01          3.44         1.15 o                         
   4  11  -3          2.51          2.30         1.27 o                         
   5  11  -3          0.92          2.84         1.57 o                         
  -3  12  -3          2.74          2.55         0.86 o                         
  -2  12  -3          0.15          0.00         0.52 o                         
  -1  12  -3          0.87          0.58         0.46 o                         
   0  12  -3         12.70         13.46         1.68 o                         
   1  12  -3         12.48         10.27         2.17 o                         
   2  12  -3          8.62          9.67         2.11 o                         
   3  12  -3          3.56          2.30         1.33 o                         
   4  12  -3          0.07          0.00         0.79 o                         
   0  13  -3          7.14          3.62         1.33 o                         
   1  13  -3          0.10          1.45         0.97 o                         
  -9   0  -2         80.67         88.26         5.86 o                         
   1   0  -2       1274.04       1198.38        26.46 o                         
   2   0  -2       1689.49       1645.14        25.50 o                         
   3   0  -2        489.40        483.30         8.72 o                         
   4   0  -2        488.25        450.74         8.51 o                         
   5   0  -2        441.02        403.43         7.94 o                         
   6   0  -2        376.72        357.31         7.76 o                         
   7   0  -2        189.92        183.95        19.12 o                         
   8   0  -2        137.92        146.37         7.73 o                         
   9   0  -2         32.97         30.33         3.56 o                         
  10   0  -2         39.04         38.00         4.17 o                         
  -9   1  -2          9.81          9.97         1.93 o                         
  -8   1  -2         52.00         51.47         4.11 o                         
  -7   1  -2         10.16          7.49         1.39 o                         
  -1   1  -2       1680.33       1722.97        21.24 o                         
   0   1  -2        329.47        346.65         5.00 o                         
   1   1  -2        459.39        489.69         5.75 o                         
   2   1  -2        193.22        205.64         4.20 o                         
   3   1  -2        711.87        739.40         8.70 o                         
   4   1  -2        497.22        538.16         6.95 o                         
   5   1  -2        287.62        309.63         4.99 o                         
   6   1  -2         34.00         33.38         1.24 o                         
   7   1  -2         48.76         44.82         2.03 o                         
   8   1  -2         11.48         11.44         1.06 o                         
   9   1  -2          4.27          3.70         0.93 o                         
  10   1  -2          3.19          3.40         0.91 o                         
  -9   2  -2         16.30         15.83         2.42 o                         
  -8   2  -2         22.02         19.45         2.54 o                         
  -7   2  -2        196.57        201.40         8.46 o                         
  -6   2  -2         90.90         94.24         5.07 o                         
  -5   2  -2        105.34        109.94         5.26 o                         
  -4   2  -2          1.98          1.81         0.85 o                         
  -3   2  -2        281.53        281.20         5.80 o                         
  -2   2  -2        287.28        293.40         5.62 o                         
  -1   2  -2        176.05        169.67         3.46 o                         
   0   2  -2         31.63         30.56         0.96 o                         
   1   2  -2       1360.72       1422.07        15.60 o                         
   2   2  -2        223.44        239.19         8.24 o                         
   3   2  -2         65.61         73.19         1.85 o                         
   4   2  -2        137.83        117.71         2.95 o                         
   5   2  -2         32.60         32.57         1.55 o                         
   6   2  -2        394.04        383.32         7.05 o                         
   7   2  -2         76.07         71.90         2.70 o                         
   8   2  -2          8.16          9.02         1.09 o                         
   9   2  -2          3.34          2.99         0.94 o                         
  10   2  -2          2.31          1.71         0.67 o                         
 -10   3  -2         25.24         20.54         3.02 o                         
  -9   3  -2         56.12         56.78         3.31 o                         
  -8   3  -2         20.70         21.45         1.88 o                         
  -7   3  -2         61.88         62.03         3.01 o                         
  -6   3  -2         33.99         32.72         2.30 o                         
  -5   3  -2         80.20         76.74         2.96 o                         
  -4   3  -2        166.34        158.91         4.26 o                         
  -3   3  -2        947.90        959.00        15.77 o                         
  -2   3  -2        502.53        525.96        19.66 o                         
  -1   3  -2        164.78        160.11         3.91 o                         
   0   3  -2        175.68        154.29         3.76 o                         
   1   3  -2        329.58        307.20         4.21 o                         
   2   3  -2        234.98        214.64         4.79 o                         
   3   3  -2        608.01        640.56        11.66 o                         
   4   3  -2        212.74        209.29         4.37 o                         
   5   3  -2        407.22        415.01         7.38 o                         
   6   3  -2        456.84        472.15         8.35 o                         
   7   3  -2        235.13        231.56         5.50 o                         
   8   3  -2         60.52         64.38         2.79 o                         
   9   3  -2         49.09         45.11         2.45 o                         
  10   3  -2         20.87         19.87         2.20 o                         
 -10   4  -2          5.29          5.13         1.57 o                         
  -9   4  -2          6.98          5.70         2.05 o                         
  -8   4  -2          9.75         11.23         1.36 o                         
  -7   4  -2         36.88         36.76         2.35 o                         
  -6   4  -2         65.96         70.01         3.09 o                         
  -5   4  -2         15.17         15.92         1.32 o                         
  -4   4  -2         27.51         30.81         1.73 o                         
  -3   4  -2        102.07        105.22         3.23 o                         
  -2   4  -2        155.03        152.50         4.51 o                         
  -1   4  -2        178.12        195.34         3.71 o                         
   0   4  -2        450.19        468.89         5.36 o                         
   1   4  -2         46.38         54.71         1.41 o                         
   2   4  -2         81.14        100.01         3.01 o                         
   3   4  -2         96.30        103.58         3.32 o                         
   4   4  -2         45.31         48.34         2.33 o                         
   5   4  -2         15.37         17.25         1.23 o                         
   6   4  -2         15.22         16.10         1.26 o                         
   7   4  -2         29.85         30.61         1.90 o                         
   8   4  -2         32.33         38.58         2.21 o                         
   9   4  -2          4.05          3.75         0.77 o                         
  10   4  -2         19.07         20.03         2.22 o                         
  -9   5  -2         18.24         20.38         2.02 o                         
  -8   5  -2         19.38         20.48         1.94 o                         
  -7   5  -2         39.72         40.32         2.54 o                         
  -6   5  -2         21.46         21.43         2.11 o                         
  -5   5  -2          7.16          6.92         1.03 o                         
  -4   5  -2         28.90         27.86         1.72 o                         
  -3   5  -2         45.38         36.29         2.94 o                         
  -2   5  -2         96.81         91.15         2.41 o                         
  -1   5  -2        334.37        359.57         5.35 o                         
   0   5  -2        234.49        236.90         3.28 o                         
   1   5  -2         23.65         24.92         1.09 o                         
   2   5  -2         73.90         77.37         2.78 o                         
   3   5  -2         12.66         12.98         1.15 o                         
   4   5  -2        232.51        230.71         6.08 o                         
   5   5  -2        107.53        101.53         3.91 o                         
   6   5  -2          6.98          6.23         1.04 o                         
   7   5  -2         30.35         32.10         1.96 o                         
   8   5  -2         26.43         28.08         1.94 o                         
   9   5  -2         28.05         30.10         2.12 o                         
  10   5  -2          2.15          3.07         1.07 o                         
  -9   6  -2         13.65         10.45         1.49 o                         
  -8   6  -2         32.60         35.52         3.44 o                         
  -7   6  -2         68.82         66.96         3.43 o                         
  -6   6  -2         12.92         11.68         1.32 o                         
  -5   6  -2        200.59        198.98         5.82 o                         
  -4   6  -2        230.58        229.76         6.13 o                         
  -3   6  -2        114.19        111.54         4.44 o                         
  -2   6  -2         42.79         41.38         1.68 o                         
  -1   6  -2          4.62          4.28         0.69 o                         
   0   6  -2         85.11         83.89         1.74 o                         
   1   6  -2        120.98        122.84         2.89 o                         
   2   6  -2        250.99        248.54         5.91 o                         
   3   6  -2         27.92         28.46         1.79 o                         
   4   6  -2        625.12        600.30        12.27 o                         
   5   6  -2         98.54         99.59         4.17 o                         
   6   6  -2        133.86        138.71         5.15 o                         
   7   6  -2         61.96         65.30         3.59 o                         
   8   6  -2         35.35         34.35         2.71 o                         
   9   6  -2          8.81          7.54         1.36 o                         
  -9   7  -2          0.07          0.36         0.54 o                         
  -8   7  -2         12.66         10.90         1.51 o                         
  -7   7  -2         33.79         31.47         2.39 o                         
  -6   7  -2         10.86          9.56         1.27 o                         
  -5   7  -2          4.52          5.23         0.90 o                         
  -4   7  -2          4.74          4.19         0.94 o                         
  -3   7  -2         28.32         28.30         1.47 o                         
  -2   7  -2         94.84         95.27         2.52 o                         
  -1   7  -2         56.59         52.52         2.26 o                         
   0   7  -2        111.53        106.54         2.35 o                         
   1   7  -2        376.03        363.86         6.36 o                         
   2   7  -2         17.56         17.46         1.30 o                         
   3   7  -2         58.74         60.52         2.78 o                         
   4   7  -2         55.54         57.64         2.89 o                         
   5   7  -2          0.06          0.00         0.39 o                         
   6   7  -2          5.96          5.82         1.03 o                         
   7   7  -2         24.46         27.61         2.37 o                         
   8   7  -2         12.93         13.81         1.77 o                         
   9   7  -2          4.46          2.74         0.89 o                         
  -8   8  -2          4.52          4.87         1.17 o                         
  -7   8  -2          7.36          6.88         1.20 o                         
  -6   8  -2         14.51         13.96         1.62 o                         
  -5   8  -2         33.63         32.76         2.38 o                         
  -4   8  -2         63.42         62.57         3.20 o                         
  -3   8  -2         10.58         10.62         0.85 o                         
  -2   8  -2        151.70        157.15         3.58 o                         
  -1   8  -2        104.36        102.33         3.16 o                         
   0   8  -2         62.80         65.74         2.50 o                         
   1   8  -2         78.69         76.43         2.43 o                         
   2   8  -2        110.28        103.57         3.64 o                         
   3   8  -2          7.56          9.53         1.13 o                         
   4   8  -2         15.85         15.50         1.96 o                         
   5   8  -2         17.38         17.74         1.74 o                         
   6   8  -2         19.42         18.16         1.90 o                         
   7   8  -2         18.75         19.15         2.05 o                         
   8   8  -2         10.22          9.84         1.54 o                         
  -7   9  -2         26.18         27.64         2.47 o                         
  -6   9  -2         31.58         35.98         2.69 o                         
  -5   9  -2         39.03         39.51         2.72 o                         
  -4   9  -2         30.13         32.27         1.99 o                         
  -3   9  -2         14.35         13.93         1.04 o                         
  -2   9  -2         23.19         20.55         1.42 o                         
  -1   9  -2         20.65         20.75         1.44 o                         
   0   9  -2          8.94          8.60         1.13 o                         
   1   9  -2         70.02         63.89         3.18 o                         
   2   9  -2         48.34         42.73         2.57 o                         
   3   9  -2         26.74         29.60         2.08 o                         
   4   9  -2         32.32         35.49         2.42 o                         
   5   9  -2         37.85         39.27         2.73 o                         
   6   9  -2         37.35         39.65         2.88 o                         
   7   9  -2         33.94         34.29         2.79 o                         
   8   9  -2          6.17          8.22         1.44 o                         
  -7  10  -2          4.42          4.24         0.93 o                         
  -6  10  -2         18.15         18.82         1.70 o                         
  -5  10  -2          0.26          0.54         0.45 o                         
  -4  10  -2          3.75          3.19         0.75 o                         
  -3  10  -2          2.93          3.40         0.87 o                         
  -2  10  -2          0.17          0.00         0.36 o                         
  -1  10  -2          1.97          1.62         0.50 o                         
   0  10  -2         12.43         11.10         1.39 o                         
   1  10  -2         20.34         22.05         1.96 o                         
   2  10  -2         31.78         31.23         3.32 o                         
   3  10  -2         56.66         59.80         4.89 o                         
   4  10  -2         40.74         42.04         4.29 o                         
   5  10  -2          1.92          2.78         0.83 o                         
   6  10  -2         11.67         13.25         1.71 o                         
   7  10  -2          1.19          0.36         2.27 o                         
  -6  11  -2          1.40          1.93         0.83 o                         
  -5  11  -2         24.74         27.34         3.44 o                         
  -4  11  -2         20.42         21.08         2.14 o                         
  -3  11  -2         15.31         14.03         1.74 o                         
  -2  11  -2         17.74         19.18         2.66 o                         
  -1  11  -2         22.36         22.32         1.97 o                         
   0  11  -2         31.21         29.57         3.75 o                         
   1  11  -2          8.81         10.52         1.47 o                         
   2  11  -2         12.23         11.42         2.17 o                         
   3  11  -2          4.17          5.68         1.75 o                         
   4  11  -2         27.45         30.57         3.75 o                         
   5  11  -2         23.48         22.65         3.38 o                         
   6  11  -2          6.90          6.77         1.93 o                         
  -4  12  -2         23.23         23.15         3.17 o                         
  -3  12  -2         18.39         18.93         2.09 o                         
  -2  12  -2          7.74          7.55         1.81 o                         
  -1  12  -2          2.34          2.96         0.97 o                         
   0  12  -2         21.84         19.54         3.26 o                         
   1  12  -2          4.19          5.86         1.63 o                         
   2  12  -2         12.18         13.65         2.48 o                         
   3  12  -2         14.41         16.25         2.84 o                         
   4  12  -2          7.36          8.03         2.05 o                         
  -2  13  -2          1.73          0.54         0.66 o                         
  -1  13  -2          0.94          0.06         0.85 o                         
   0  13  -2          2.77          1.08         1.15 o                         
   1  13  -2          9.23          7.55         1.87 o                         
   2  13  -2          0.80          1.21         0.91 o                         
  -8   1  -1         59.80         59.74         4.17 o                         
  -7   1  -1         41.46         44.76         3.32 o                         
  -6   1  -1        161.90        161.83         6.46 o                         
  -2   1  -1        588.83        566.39        13.17 o                         
  -1   1  -1       1670.37       1642.77        15.66 o                         
   0   1  -1       2962.35       2762.90        59.20 o                         
   1   1  -1       1002.20        985.41        12.31 o                         
   2   1  -1        823.97        752.97         7.56 o                         
   3   1  -1        398.37        382.66         6.84 o                         
   4   1  -1         90.89         77.81         1.92 o                         
   5   1  -1        331.62        320.58         5.48 o                         
   6   1  -1        450.87        430.10        13.66 o                         
   7   1  -1         50.43         52.40         5.52 o                         
   8   1  -1        103.90        103.63         5.65 o                         
   9   1  -1         18.04         18.27         1.92 o                         
  10   1  -1          5.61          4.60         1.15 o                         
  -8   2  -1        107.80        103.12         5.62 o                         
  -7   2  -1          5.48          2.96         0.91 o                         
  -6   2  -1        164.36        168.54         6.64 o                         
  -5   2  -1         19.53         19.27         1.87 o                         
  -4   2  -1         17.65         17.16         1.63 o                         
  -3   2  -1        370.03        348.96         6.41 o                         
  -2   2  -1        452.16        466.65         5.56 o                         
  -1   2  -1       2250.71       2203.81        35.22 o                         
   0   2  -1        183.85        172.76         2.44 o                         
   1   2  -1       1668.10       1599.18        35.67 o                         
   2   2  -1        614.90        612.87        10.87 o                         
   3   2  -1        506.66        535.47        21.99 o                         
   4   2  -1         21.37         19.35         1.32 o                         
   5   2  -1        309.21        287.45        15.30 o                         
   6   2  -1        203.17        213.17         5.85 o                         
   7   2  -1         45.49         44.03         2.58 o                         
   8   2  -1         69.30         67.36         3.52 o                         
   9   2  -1         31.16         34.90         2.67 o                         
  10   2  -1          6.36          7.25         1.32 o                         
 -10   3  -1          1.06          1.81         1.03 o                         
  -8   3  -1         19.67         15.46         2.05 o                         
  -7   3  -1         70.01         64.34         4.11 o                         
  -6   3  -1         57.14         55.94         3.56 o                         
  -5   3  -1         10.71         10.76         1.05 o                         
  -4   3  -1         37.83         41.44         1.84 o                         
  -3   3  -1        391.31        380.93        12.60 o                         
  -2   3  -1         95.25         98.42         2.03 o                         
  -1   3  -1         15.92         17.17         0.82 o                         
   0   3  -1         86.12         92.82         1.47 o                         
   1   3  -1         83.17         88.50         1.94 o                         
   2   3  -1       1094.06       1224.06        27.67 o                         
   3   3  -1        374.60        411.39         9.91 o                         
   4   3  -1         76.46         79.78         2.86 o                         
   5   3  -1         12.18         11.52         1.15 o                         
   6   3  -1         51.86         45.56         2.50 o                         
   7   3  -1        134.82        132.96         6.04 o                         
   8   3  -1          5.10          5.27         1.08 o                         
   9   3  -1          0.76          1.36         0.48 o                         
  10   3  -1          0.29          0.51         0.54 o                         
 -10   4  -1          7.50          6.10         1.75 o                         
  -9   4  -1         36.79         37.15         3.93 o                         
  -8   4  -1         22.84         22.08         1.87 o                         
  -7   4  -1         67.50         73.50         3.68 o                         
  -6   4  -1          4.77          6.72         0.95 o                         
  -5   4  -1         98.18         90.85         3.31 o                         
  -4   4  -1         42.84         46.69         2.11 o                         
  -3   4  -1        640.46        671.56        12.09 o                         
  -2   4  -1        632.09        655.87         9.03 o                         
  -1   4  -1       2128.13       2164.47        26.76 o                         
   0   4  -1         38.50         33.18         0.87 o                         
   1   4  -1       1169.17       1216.22        15.85 o                         
   2   4  -1        195.28        209.13         6.58 o                         
   3   4  -1        818.33        829.83        20.54 o                         
   4   4  -1        157.72        157.43         4.44 o                         
   5   4  -1        278.86        265.08         9.21 o                         
   6   4  -1        119.26        125.59         6.77 o                         
   7   4  -1        169.75        177.51         7.19 o                         
   8   4  -1         83.73         88.03         4.18 o                         
   9   4  -1         31.17         31.01         3.06 o                         
  10   4  -1          5.07          5.61         1.90 o                         
 -10   5  -1          5.29          4.83         1.57 o                         
  -9   5  -1         29.93         32.98         3.75 o                         
  -8   5  -1         20.14         18.36         2.42 o                         
  -7   5  -1         30.82         30.21         2.18 o                         
  -6   5  -1         61.28         61.88         2.97 o                         
  -5   5  -1        273.02        261.73         6.58 o                         
  -4   5  -1        126.62        127.88         4.04 o                         
  -3   5  -1         32.95         30.65         1.75 o                         
  -2   5  -1         76.48         70.54         2.01 o                         
  -1   5  -1        321.32        358.52         5.20 o                         
   0   5  -1         39.43         48.01         1.30 o                         
   1   5  -1        108.35        111.22         2.59 o                         
   2   5  -1        134.83        134.05         5.07 o                         
   3   5  -1         25.82         24.71         2.11 o                         
   4   5  -1        337.41        350.97        11.18 o                         
   5   5  -1        263.07        284.95        10.33 o                         
   6   5  -1         58.74         67.90         3.24 o                         
   7   5  -1         32.67         35.10         2.41 o                         
   8   5  -1         40.92         43.43         2.92 o                         
   9   5  -1          9.98          9.06         1.33 o                         
  10   5  -1          7.48          6.12         0.99 o                         
  -9   6  -1         11.07         13.05         2.36 o                         
  -8   6  -1          6.00          5.92         1.11 o                         
  -7   6  -1          0.24          0.85         0.53 o                         
  -6   6  -1          6.02          6.52         0.99 o                         
  -5   6  -1         49.88         53.21         2.73 o                         
  -4   6  -1         56.42         57.87         2.72 o                         
  -3   6  -1          0.24          0.00         0.35 o                         
  -2   6  -1          2.70          3.42         0.41 o                         
  -1   6  -1         97.99         97.04         2.32 o                         
   0   6  -1         78.74         77.58         1.87 o                         
   1   6  -1        112.45        119.36         2.90 o                         
   2   6  -1         51.88         52.01         3.02 o                         
   3   6  -1         35.09         40.35         2.90 o                         
   4   6  -1        185.85        192.58         7.67 o                         
   5   6  -1         41.65         48.87         3.75 o                         
   6   6  -1         36.83         38.42         3.56 o                         
   7   6  -1          1.54          1.75         0.85 o                         
   8   6  -1          0.30          0.00         0.79 o                         
   9   6  -1         10.68          9.98         1.62 o                         
  -9   7  -1          9.15          6.64         1.81 o                         
  -8   7  -1         32.97         30.48         2.45 o                         
  -7   7  -1         28.62         31.11         2.41 o                         
  -6   7  -1         26.94         30.62         2.26 o                         
  -5   7  -1         13.60         14.60         1.50 o                         
  -4   7  -1         52.64         48.52         2.62 o                         
  -3   7  -1          3.50          4.11         0.58 o                         
  -2   7  -1        512.80        516.66         7.48 o                         
  -1   7  -1        454.18        447.85         7.67 o                         
   0   7  -1        254.79        253.96         4.26 o                         
   1   7  -1        510.66        514.59         8.38 o                         
   2   7  -1        437.76        444.89         9.33 o                         
   3   7  -1        102.89         98.22         4.95 o                         
   4   7  -1        118.86        115.62         5.80 o                         
   5   7  -1         26.40         30.57         3.02 o                         
   6   7  -1         18.43         19.21         2.60 o                         
   7   7  -1         64.22         64.70         5.20 o                         
   8   7  -1         21.00         19.51         2.13 o                         
   9   7  -1         19.33         19.24         2.22 o                         
  -8   8  -1          7.35          6.53         1.24 o                         
  -7   8  -1         14.08         17.01         1.83 o                         
  -6   8  -1         16.35         15.43         1.71 o                         
  -5   8  -1         43.52         47.50         2.83 o                         
  -4   8  -1         24.10         27.01         1.83 o                         
  -3   8  -1         18.52         14.97         1.15 o                         
  -2   8  -1        116.36        111.77         3.24 o                         
  -1   8  -1         27.95         26.64         1.17 o                         
   0   8  -1         20.32         23.24         1.24 o                         
   1   8  -1        229.20        229.86         4.90 o                         
   2   8  -1        342.75        343.92         7.99 o                         
   3   8  -1         26.36         28.48         1.98 o                         
   4   8  -1         31.42         36.31         3.20 o                         
   5   8  -1        103.76        109.46         6.22 o                         
   6   8  -1          8.88         11.12         1.99 o                         
   7   8  -1         19.11         18.47         2.17 o                         
   8   8  -1          0.96          0.40         0.52 o                         
  -8   9  -1          5.98          4.89         1.57 o                         
  -7   9  -1          0.15          0.15         0.60 o                         
  -6   9  -1          4.13          4.93         1.05 o                         
  -5   9  -1          9.06          9.58         1.13 o                         
  -4   9  -1          6.62          6.74         0.94 o                         
  -3   9  -1         23.53         24.51         3.17 o                         
  -2   9  -1         25.25         21.11         1.40 o                         
  -1   9  -1         35.65         34.31         1.82 o                         
   0   9  -1         27.70         23.94         1.36 o                         
   1   9  -1          8.18          6.00         0.71 o                         
   2   9  -1         70.57         65.04         3.02 o                         
   3   9  -1         15.49         13.34         1.96 o                         
   4   9  -1          2.97          2.66         1.51 o                         
   5   9  -1          4.23          4.21         0.98 o                         
   6   9  -1          9.55         10.38         2.14 o                         
   7   9  -1          3.51          3.42         0.96 o                         
   8   9  -1         12.47         13.99         1.92 o                         
  -7  10  -1         11.59         10.29         1.93 o                         
  -6  10  -1         24.15         25.15         2.37 o                         
  -5  10  -1         41.66         49.86         3.24 o                         
  -4  10  -1         24.71         26.08         2.25 o                         
  -3  10  -1         58.78         59.66         3.37 o                         
  -2  10  -1         28.91         33.58         2.51 o                         
  -1  10  -1         84.67         83.83         3.69 o                         
   0  10  -1         16.68         17.68         2.78 o                         
   1  10  -1         35.88         35.22         2.50 o                         
   2  10  -1         26.09         24.00         2.42 o                         
   3  10  -1         64.55         62.99         3.65 o                         
   4  10  -1         44.00         44.21         2.85 o                         
   5  10  -1         52.75         53.38         3.29 o                         
   6  10  -1         20.07         16.91         1.94 o                         
   7  10  -1         24.18         25.83         2.54 o                         
  -6  11  -1          2.04          2.61         0.91 o                         
  -5  11  -1          7.68          6.23         1.30 o                         
  -4  11  -1         19.72         24.08         2.33 o                         
  -3  11  -1          8.91         11.29         1.56 o                         
  -2  11  -1          9.00          9.96         3.05 o                         
  -1  11  -1          1.81          2.23         0.74 o                         
   0  11  -1         35.51         36.88         2.59 o                         
   1  11  -1         21.04         21.68         2.01 o                         
   2  11  -1         40.51         45.55         4.29 o                         
   3  11  -1         16.66         11.90         2.24 o                         
   4  11  -1         31.81         34.92         3.99 o                         
   5  11  -1         12.94         11.46         1.61 o                         
   6  11  -1          7.66          6.25         1.30 o                         
  -5  12  -1          1.38          0.68         1.24 o                         
  -4  12  -1          0.55          0.36         0.58 o                         
  -3  12  -1          0.71          0.00         0.79 o                         
  -2  12  -1          2.10          1.99         1.03 o                         
  -1  12  -1         15.74         15.65         2.60 o                         
   0  12  -1         20.68         19.33         1.96 o                         
   1  12  -1         13.33         16.04         1.96 o                         
   2  12  -1          0.69          0.85         0.91 o                         
   3  12  -1          1.76          0.24         0.66 o                         
   4  12  -1          3.34          1.63         1.39 o                         
   5  12  -1          0.46          2.54         1.33 o                         
  -3  13  -1         33.88         30.45         3.87 o                         
  -2  13  -1          9.00         11.96         2.42 o                         
  -1  13  -1          2.35          2.30         1.21 o                         
   0  13  -1          1.17          1.42         0.74 o                         
   1  13  -1          0.19          0.00         0.69 o                         
   2  13  -1         15.77         13.95         2.54 o                         
   3  13  -1         34.42         34.43         4.11 o                         
  -8   0   0         79.38         73.94         4.35 o                         
   2   0   0       2946.23       2902.27        61.62 o                         
   3   0   0       1068.12       1097.20        25.19 o                         
   4   0   0        274.07        271.54         8.52 o                         
   5   0   0        105.77        116.77         5.26 o                         
   6   0   0         92.99         90.43         4.95 o                         
   7   0   0         53.76         54.91         4.11 o                         
   8   0   0         81.23         85.54         5.56 o                         
   9   0   0         59.69         59.32         4.95 o                         
  10   0   0         13.29         12.38         2.48 o                         
  11   0   0         18.97         16.31         2.96 o                         
  -8   1   0         23.93         21.63         2.24 o                         
  -7   1   0         44.01         41.08         2.90 o                         
  -6   1   0         15.00         14.98         1.57 o                         
  -5   1   0          7.24          8.28         1.09 o                         
  -4   1   0        534.94        586.02        14.44 o                         
  -3   1   0        393.63        414.46        10.33 o                         
  -2   1   0        255.07        249.12         6.34 o                         
  -1   1   0        462.96        434.69         7.04 o                         
   1   1   0        460.50        428.84         9.60 o                         
   2   1   0        255.19        259.00         9.36 o                         
   3   1   0        394.40        427.41         7.87 o                         
   4   1   0        526.99        603.64        11.04 o                         
   5   1   0          7.21          8.63         0.96 o                         
   6   1   0         13.97         16.47         1.43 o                         
   7   1   0         45.56         49.72         2.73 o                         
   8   1   0         23.34         24.73         2.07 o                         
   9   1   0          5.14          5.83         1.09 o                         
  10   1   0          0.95          0.74         0.49 o                         
  -8   2   0          2.45          1.45         0.48 o                         
  -7   2   0        239.93        222.24         7.97 o                         
  -6   2   0        200.73        189.86         6.83 o                         
  -5   2   0         13.05         14.20         1.45 o                         
  -4   2   0         14.37         14.92         1.33 o                         
  -3   2   0        105.22        101.00         3.62 o                         
  -2   2   0        970.35        941.06        14.88 o                         
  -1   2   0        225.87        229.05         3.60 o                         
   0   2   0         66.28         64.46         1.15 o                         
   1   2   0        232.90        235.55         6.31 o                         
   2   2   0        983.93        954.85        19.98 o                         
   3   2   0        103.72         95.75         3.38 o                         
   4   2   0         15.83         18.51         1.23 o                         
   5   2   0         12.34         13.77         1.17 o                         
   6   2   0        201.12        197.56         5.62 o                         
   7   2   0        235.79        242.58         6.81 o                         
   8   2   0          2.06          0.82         0.76 o                         
   9   2   0          5.90          6.87         1.22 o                         
  10   2   0          3.26          3.34         0.98 o                         
  -8   3   0         11.20         11.90         1.63 o                         
  -7   3   0         93.85         83.79         4.47 o                         
  -6   3   0         95.05         94.12         4.47 o                         
  -5   3   0        268.99        266.16         7.55 o                         
  -4   3   0        261.78        250.24         5.30 o                         
  -3   3   0       1104.31       1082.65        19.09 o                         
  -2   3   0        969.17        992.39        12.84 o                         
  -1   3   0       1726.02       1656.57        20.61 o                         
   0   3   0       2126.37       2049.84        26.61 o                         
   1   3   0       1730.03       1662.69        25.84 o                         
   2   3   0        990.84       1041.38        24.04 o                         
   3   3   0       1116.91       1107.75        40.10 o                         
   4   3   0        270.59        262.56        16.28 o                         
   5   3   0        271.76        270.30        11.96 o                         
   6   3   0         95.67         95.26         3.66 o                         
   7   3   0         92.90         90.64         4.35 o                         
   8   3   0         11.80         14.09         1.55 o                         
   9   3   0         46.53         49.71         4.59 o                         
  10   3   0         14.49         10.37         2.30 o                         
 -10   4   0          3.23          3.81         1.33 o                         
  -9   4   0          8.86         11.48         2.24 o                         
  -8   4   0          6.90          5.20         1.39 o                         
  -7   4   0         15.97         14.71         1.42 o                         
  -6   4   0         13.81         14.83         1.34 o                         
  -5   4   0         15.77         15.99         1.30 o                         
  -4   4   0          6.34          4.54         0.83 o                         
  -3   4   0        159.75        168.02         4.31 o                         
  -2   4   0        702.43        780.31        11.56 o                         
  -1   4   0        487.37        511.38         6.43 o                         
   0   4   0          0.04          0.50         0.32 o                         
   1   4   0        495.36        508.04         9.40 o                         
   2   4   0        707.22        797.09        19.33 o                         
   3   4   0        160.02        174.76         6.46 o                         
   4   4   0          6.51          6.45         0.81 o                         
   5   4   0         16.82         18.03         1.44 o                         
   6   4   0         14.57         16.46         1.99 o                         
   7   4   0         15.69         16.54         2.69 o                         
   8   4   0          6.52          7.81         1.39 o                         
   9   4   0          8.41         10.23         1.52 o                         
  10   4   0          3.37          2.47         1.57 o                         
 -10   5   0          4.88          4.83         1.69 o                         
  -9   5   0         28.91         32.08         3.75 o                         
  -8   5   0         39.82         41.98         4.05 o                         
  -7   5   0         46.31         43.91         2.56 o                         
  -6   5   0         12.48         13.83         1.96 o                         
  -5   5   0        134.65        136.38         4.62 o                         
  -4   5   0          4.99          5.81         0.87 o                         
  -3   5   0         20.90         18.52         0.88 o                         
  -2   5   0        292.42        300.79         4.85 o                         
  -1   5   0        563.30        578.92         8.61 o                         
   0   5   0        249.15        250.82         8.03 o                         
   1   5   0        566.18        585.68        10.67 o                         
   2   5   0        298.10        316.80         6.85 o                         
   3   5   0         20.81         16.73         1.81 o                         
   4   5   0          4.56          3.26         0.79 o                         
   5   5   0        131.52        131.08         4.27 o                         
   6   5   0         13.56         12.85         1.34 o                         
   7   5   0         46.32         44.43         4.92 o                         
   8   5   0         39.80         41.81         3.17 o                         
   9   5   0         28.93         32.48         4.14 o                         
  10   5   0          4.64          3.99         1.45 o                         
  -9   6   0          4.39          4.11         1.33 o                         
  -8   6   0         23.31         30.51         3.50 o                         
  -7   6   0         28.79         27.23         2.12 o                         
  -6   6   0         51.19         56.17         2.92 o                         
  -5   6   0        130.97        125.73         4.38 o                         
  -4   6   0        586.98        594.89        11.94 o                         
  -3   6   0         95.32        102.26         2.57 o                         
  -2   6   0        159.23        156.32         3.27 o                         
  -1   6   0        305.46        314.17         5.60 o                         
   0   6   0        389.59        378.22        11.42 o                         
   1   6   0        301.90        300.85         6.62 o                         
   2   6   0        159.25        160.86         4.52 o                         
   3   6   0         98.60         98.95         4.89 o                         
   4   6   0        591.00        592.73        17.10 o                         
   5   6   0        125.90        123.78         6.40 o                         
   6   6   0         53.90         55.46         4.35 o                         
   7   6   0         28.98         26.42         2.08 o                         
   8   6   0         23.50         22.79         2.93 o                         
   9   6   0          4.31          2.05         1.15 o                         
  -9   7   0          1.56          0.79         0.91 o                         
  -8   7   0          8.06          9.48         2.05 o                         
  -7   7   0         15.53         16.35         2.57 o                         
  -6   7   0         39.45         39.32         2.54 o                         
  -5   7   0          9.63          9.58         1.24 o                         
  -4   7   0         23.27         24.78         1.86 o                         
  -3   7   0         56.15         53.93         2.70 o                         
  -2   7   0         14.99         14.12         0.98 o                         
  -1   7   0        308.61        294.10         5.62 o                         
   0   7   0        103.20         97.14         5.01 o                         
   1   7   0        307.41        292.78         6.79 o                         
   2   7   0         14.07         13.68         1.23 o                         
   3   7   0         57.15         55.70         3.68 o                         
   4   7   0         23.78         25.13         2.66 o                         
   5   7   0         10.26         10.63         1.93 o                         
   6   7   0         40.52         46.03         4.11 o                         
   7   7   0         15.85         18.61         2.84 o                         
   8   7   0          7.75          8.64         2.05 o                         
   9   7   0          1.53          1.51         1.03 o                         
  -8   8   0         14.49         17.64         2.84 o                         
  -7   8   0         24.02         26.25         3.32 o                         
  -6   8   0         18.62         21.35         1.99 o                         
  -5   8   0          9.01         10.06         1.26 o                         
  -4   8   0          7.87          7.47         1.13 o                         
  -3   8   0         12.15         12.19         0.98 o                         
  -2   8   0        211.49        208.64         5.23 o                         
  -1   8   0        105.27        100.70         3.03 o                         
   0   8   0        100.96        105.13         2.98 o                         
   1   8   0        107.28        100.84         3.62 o                         
   2   8   0        210.99        218.94         6.19 o                         
   3   8   0         11.08         10.81         1.69 o                         
   4   8   0          8.66          7.91         1.51 o                         
   5   8   0          9.29         10.87         1.93 o                         
   6   8   0         18.84         21.20         2.84 o                         
   7   8   0         24.10         27.12         3.38 o                         
   8   8   0         14.51         14.56         2.72 o                         
  -8   9   0          4.81          6.40         1.87 o                         
  -7   9   0         16.42         17.64         2.84 o                         
  -6   9   0         26.62         26.91         2.35 o                         
  -5   9   0         39.13         39.82         2.73 o                         
  -4   9   0         53.61         59.26         3.22 o                         
  -3   9   0         23.97         29.53         2.24 o                         
  -2   9   0         50.29         43.95         2.01 o                         
  -1   9   0         77.66         74.70         3.28 o                         
   0   9   0         38.01         37.27         1.77 o                         
   1   9   0         77.88         74.51         2.65 o                         
   2   9   0         49.23         48.90         4.77 o                         
   3   9   0         24.71         26.88         2.72 o                         
   4   9   0         54.48         57.63         4.35 o                         
   5   9   0         39.43         47.60         4.23 o                         
   6   9   0         26.35         27.97         3.44 o                         
   7   9   0         15.82         17.28         2.84 o                         
   8   9   0          4.28          5.13         1.63 o                         
  -7  10   0          0.79          0.13         0.49 o                         
  -6  10   0         31.67         34.66         2.73 o                         
  -5  10   0         11.42         13.27         1.67 o                         
  -4  10   0         22.39         25.75         2.26 o                         
  -3  10   0         33.93         33.70         2.52 o                         
  -2  10   0         37.20         36.10         1.93 o                         
  -1  10   0         15.39         14.66         1.53 o                         
   0  10   0         12.93         13.25         1.11 o                         
   1  10   0         15.33         16.01         1.91 o                         
   2  10   0         37.11         36.47         2.01 o                         
   3  10   0         33.84         33.53         3.20 o                         
   4  10   0         22.17         24.41         2.90 o                         
   5  10   0         11.84         13.59         2.36 o                         
   6  10   0         32.16         32.92         3.75 o                         
   7  10   0          0.87          0.48         0.66 o                         
  -6  11   0          4.47          2.53         0.84 o                         
  -5  11   0         34.16         36.17         3.35 o                         
  -4  11   0         20.75         21.09         2.11 o                         
  -3  11   0         12.09         13.47         1.72 o                         
  -2  11   0         16.01         17.82         2.66 o                         
  -1  11   0          9.46          9.30         1.23 o                         
   0  11   0         22.04         26.24         2.16 o                         
   1  11   0          9.17         10.70         1.44 o                         
   2  11   0         15.95         14.70         1.43 o                         
   3  11   0         11.95         11.87         1.51 o                         
   4  11   0         21.23         18.80         1.98 o                         
   5  11   0         34.09         38.14         2.93 o                         
   6  11   0          4.54          2.59         1.03 o                         
  -5  12   0          5.48          3.28         0.96 o                         
  -4  12   0         16.57         16.10         1.96 o                         
  -3  12   0         25.20         27.37         3.50 o                         
  -2  12   0         11.47         10.87         2.11 o                         
  -1  12   0          3.45          3.14         1.33 o                         
   0  12   0         23.08         24.30         3.05 o                         
   1  12   0          3.16          3.97         1.30 o                         
   2  12   0         12.15         11.84         2.30 o                         
   3  12   0         25.50         30.51         3.75 o                         
   4  12   0         16.25         17.22         2.96 o                         
   5  12   0          5.27          4.35         1.69 o                         
  -3  13   0         28.06         27.00         3.75 o                         
  -2  13   0          2.62          3.93         1.57 o                         
  -1  13   0          2.64          2.90         1.39 o                         
   0  13   0          1.38          1.75         0.91 o                         
   1  13   0          2.58          1.07         0.62 o                         
   2  13   0          2.77          1.21         1.03 o                         
   3  13   0         28.27         24.95         3.50 o                         
  -7   1   1         48.95         47.24         2.78 o                         
  -6   1   1        452.16        423.95        11.18 o                         
  -5   1   1        326.05        304.22         8.34 o                         
  -4   1   1         93.36         79.14         2.78 o                         
  -3   1   1        406.01        386.31         8.94 o                         
  -2   1   1        825.62        768.70        16.07 o                         
  -1   1   1       1011.54        977.95        10.70 o                         
   0   1   1       2963.30       2859.08        29.91 o                         
   1   1   1       1663.95       1663.93        24.27 o                         
   2   1   1        594.29        591.80         8.26 o                         
   3   1   1        148.17        151.40         3.72 o                         
   4   1   1         85.69         91.24         2.94 o                         
   5   1   1        113.97        120.83         5.01 o                         
   6   1   1        161.04        161.62         4.95 o                         
   7   1   1         38.64         43.17         2.56 o                         
   8   1   1         60.14         69.04         3.53 o                         
   9   1   1         31.74         31.04         3.29 o                         
  10   1   1         16.01         19.46         2.45 o                         
  -7   2   1         42.94         32.92         2.30 o                         
  -6   2   1        209.01        193.31         6.10 o                         
  -5   2   1        307.91        292.74         7.85 o                         
  -4   2   1         22.77         19.87         1.33 o                         
  -3   2   1        509.42        537.51        12.50 o                         
  -2   2   1        603.18        594.93         8.02 o                         
  -1   2   1       1660.64       1617.13        23.98 o                         
   0   2   1        183.01        170.57         3.61 o                         
   1   2   1       2269.69       2198.20        23.71 o                         
   2   2   1        466.21        477.23         8.18 o                         
   3   2   1        377.52        368.70         6.97 o                         
   4   2   1         17.86         19.62         1.27 o                         
   5   2   1         20.24         20.59         1.48 o                         
   6   2   1        158.38        162.05        10.69 o                         
   7   2   1          4.51          2.99         0.77 o                         
   8   2   1        107.23        113.54         4.62 o                         
   9   2   1         30.91         31.78         2.50 o                         
  10   2   1         31.56         29.21         4.71 o                         
  -7   3   1        135.15        118.58         5.07 o                         
  -6   3   1         51.97         45.37         2.72 o                         
  -5   3   1         12.28         11.30         1.21 o                         
  -4   3   1         76.53         82.29         2.64 o                         
  -3   3   1        374.62        398.72         5.98 o                         
  -2   3   1       1093.94       1170.35        25.43 o                         
  -1   3   1         83.01         85.31         1.80 o                         
   0   3   1         85.83         88.51         3.11 o                         
   1   3   1         16.04         15.90         0.94 o                         
   2   3   1         95.42         99.49         2.43 o                         
   3   3   1        391.92        401.23        16.04 o                         
   4   3   1         37.62         44.84         2.39 o                         
   5   3   1         10.59          9.33         0.98 o                         
   6   3   1         56.96         53.82         2.65 o                         
   7   3   1         69.81         66.12         3.21 o                         
   8   3   1         19.60         17.88         3.02 o                         
   9   3   1          8.50          8.48         1.36 o                         
  10   3   1          1.08          0.44         0.43 o                         
 -10   4   1          5.34          9.67         2.30 o                         
  -9   4   1         31.08         35.34         3.93 o                         
  -8   4   1         81.89         99.07         6.28 o                         
  -7   4   1        167.52        163.95        10.42 o                         
  -6   4   1        116.30        112.93         4.26 o                         
  -5   4   1        278.37        251.01         4.99 o                         
  -4   4   1        159.33        158.74         3.17 o                         
  -3   4   1        817.23        809.11        11.09 o                         
  -2   4   1        193.58        197.25         5.68 o                         
  -1   4   1       1164.57       1173.01        16.36 o                         
   0   4   1         39.18         34.02         1.47 o                         
   1   4   1       2144.51       2149.15        47.42 o                         
   2   4   1        633.10        672.59        12.07 o                         
   3   4   1        649.70        684.69        25.46 o                         
   4   4   1         43.76         44.34         1.97 o                         
   5   4   1        102.03         91.85         3.29 o                         
   6   4   1          4.96          5.53         0.84 o                         
   7   4   1         68.53         71.27         7.04 o                         
   8   4   1         22.32         23.88         5.98 o                         
   9   4   1         36.45         37.66         3.17 o                         
  10   4   1          7.16          7.67         2.17 o                         
 -10   5   1          7.22          6.64         1.99 o                         
  -9   5   1         10.79         12.69         2.54 o                         
  -8   5   1         40.63         45.19         4.29 o                         
  -7   5   1         33.62         32.80         3.14 o                         
  -6   5   1         58.92         63.82         2.90 o                         
  -5   5   1        265.83        265.39         8.81 o                         
  -4   5   1        331.79        334.28         9.79 o                         
  -3   5   1         24.41         22.39         0.78 o                         
  -2   5   1        136.47        127.69         2.98 o                         
  -1   5   1        106.08        105.16         2.44 o                         
   0   5   1         41.90         47.66         2.96 o                         
   1   5   1        331.99        360.10        10.63 o                         
   2   5   1         79.25         74.48         2.75 o                         
   3   5   1         35.77         36.61         2.78 o                         
   4   5   1        128.34        135.07         6.28 o                         
   5   5   1        268.15        259.56        13.47 o                         
   6   5   1         58.02         55.69         3.41 o                         
   7   5   1         29.62         28.34         2.10 o                         
   8   5   1         19.84         19.22         3.02 o                         
   9   5   1         28.90         33.77         4.11 o                         
  10   5   1          5.52          7.01         2.05 o                         
  -9   6   1         10.63         13.23         2.42 o                         
  -8   6   1          0.28          0.06         0.60 o                         
  -7   6   1          1.57          2.11         1.09 o                         
  -6   6   1         37.12         37.90         5.26 o                         
  -5   6   1         41.95         43.42         2.40 o                         
  -4   6   1        186.21        190.17         7.85 o                         
  -3   6   1         35.13         36.20         1.05 o                         
  -2   6   1         51.91         52.70         1.68 o                         
  -1   6   1        111.83        111.54         3.58 o                         
   0   6   1         78.07         77.99         4.17 o                         
   1   6   1         97.26         99.37         4.89 o                         
   2   6   1          2.64          2.07         0.22 o                         
   3   6   1          0.27          0.72         0.79 o                         
   4   6   1         56.05         54.55         3.87 o                         
   5   6   1         49.70         56.12         4.23 o                         
   6   6   1          5.95          7.43         1.63 o                         
   7   6   1          0.24          1.57         0.97 o                         
   8   6   1          5.99          9.73         2.24 o                         
   9   6   1         11.13         18.91         3.02 o                         
  -9   7   1         18.70         21.08         3.26 o                         
  -8   7   1         20.79         21.69         3.14 o                         
  -7   7   1         62.86         68.20         5.32 o                         
  -6   7   1         18.08         26.64         3.08 o                         
  -5   7   1         26.04         29.12         3.08 o                         
  -4   7   1        121.08        114.47         4.18 o                         
  -3   7   1        101.33         97.52         2.74 o                         
  -2   7   1        440.95        433.92         7.32 o                         
  -1   7   1        504.49        491.91        14.74 o                         
   0   7   1        256.06        256.31         9.24 o                         
   1   7   1        459.35        447.26        13.77 o                         
   2   7   1        511.41        529.19        16.70 o                         
   3   7   1          4.44          5.98         1.21 o                         
   4   7   1         54.59         63.25         4.41 o                         
   5   7   1         15.25         16.37         2.36 o                         
   6   7   1         27.72         32.38         3.56 o                         
   7   7   1         29.40         30.87         3.56 o                         
   8   7   1         32.48         32.62         3.93 o                         
   9   7   1          9.39          5.50         1.75 o                         
  -8   8   1          1.05          1.03         1.15 o                         
  -7   8   1         18.85         21.38         3.02 o                         
  -6   8   1          8.80          6.40         1.63 o                         
  -5   8   1        102.47        108.55         4.44 o                         
  -4   8   1         30.94         33.60         2.30 o                         
  -3   8   1         27.44         28.14         2.00 o                         
  -2   8   1        349.76        341.55         6.43 o                         
  -1   8   1        230.35        243.81         9.48 o                         
   0   8   1         20.66         24.89         2.60 o                         
   1   8   1         27.37         25.04         1.76 o                         
   2   8   1        112.22        107.99         4.05 o                         
   3   8   1         17.73         16.49         2.17 o                         
   4   8   1         24.52         25.98         2.90 o                         
   5   8   1         43.97         45.85         4.05 o                         
   6   8   1         15.72         15.83         2.48 o                         
   7   8   1         14.55         13.65         2.42 o                         
   8   8   1          6.84          7.43         2.05 o                         
  -8   9   1         12.60         11.05         2.48 o                         
  -7   9   1          3.46          2.59         0.83 o                         
  -6   9   1          9.66          9.03         1.33 o                         
  -5   9   1          4.23          6.34         1.14 o                         
  -4   9   1          2.93          1.65         0.59 o                         
  -3   9   1         15.45         13.57         2.72 o                         
  -2   9   1         70.53         59.63         5.44 o                         
  -1   9   1          8.36          7.78         1.07 o                         
   0   9   1         27.31         22.77         2.66 o                         
   1   9   1         35.29         34.04         2.21 o                         
   2   9   1         25.14         19.36         3.53 o                         
   3   9   1         23.66         20.54         2.54 o                         
   4   9   1          6.57          8.40         1.81 o                         
   5   9   1          9.04         10.21         1.99 o                         
   6   9   1          4.06          6.22         1.63 o                         
   7   9   1          0.16          0.91         0.97 o                         
   8   9   1          5.90          5.50         1.93 o                         
  -7  10   1         24.13         21.71         2.60 o                         
  -6  10   1         20.52         18.69         3.93 o                         
  -5  10   1         52.77         54.86         3.36 o                         
  -4  10   1         43.34         46.12         2.96 o                         
  -3  10   1         63.45         61.63         5.83 o                         
  -2  10   1         24.69         24.59         3.08 o                         
  -1  10   1         36.11         32.04         2.51 o                         
   0  10   1         17.30         18.43         2.36 o                         
   1  10   1         86.13         88.80         5.65 o                         
   2  10   1         29.68         30.08         2.24 o                         
   3  10   1         59.67         62.46         4.71 o                         
   4  10   1         24.88         23.86         2.90 o                         
   5  10   1         41.66         43.19         4.23 o                         
   6  10   1         23.55         25.67         3.44 o                         
   7  10   1         11.48         10.87         2.36 o                         
  -6  11   1          7.38          8.59         1.43 o                         
  -5  11   1         12.56         10.15         1.49 o                         
  -4  11   1         31.31         31.37         2.57 o                         
  -3  11   1         16.71         18.06         2.78 o                         
  -2  11   1         40.79         41.32         4.17 o                         
  -1  11   1         21.78         19.40         1.81 o                         
   0  11   1         35.91         36.29         2.10 o                         
   1  11   1          1.59          1.62         0.53 o                         
   2  11   1          9.48         10.34         1.40 o                         
   3  11   1          8.96          7.25         1.69 o                         
   4  11   1         19.92         21.63         2.90 o                         
   5  11   1          7.44          7.55         1.87 o                         
   6  11   1          2.09          3.38         1.21 o                         
  -5  12   1          0.44          1.91         0.81 o                         
  -4  12   1          3.31          4.47         1.75 o                         
  -3  12   1          1.80          3.81         1.63 o                         
  -2  12   1          0.73          0.97         0.85 o                         
  -1  12   1         13.41         16.01         2.66 o                         
   0  12   1         20.55         20.09         2.01 o                         
   1  12   1         15.57         18.23         2.54 o                         
   2  12   1          2.02          1.23         0.65 o                         
   3  12   1          0.73          0.00         0.60 o                         
   4  12   1          0.59          0.00         0.66 o                         
   5  12   1          1.44          0.91         0.91 o                         
  -3  13   1         34.81         35.82         4.35 o                         
  -2  13   1         15.23         16.85         2.90 o                         
  -1  13   1          0.27          0.00         0.54 o                         
   0  13   1          1.33          0.00         0.79 o                         
   1  13   1          2.42          1.45         0.64 o                         
   2  13   1          9.19          7.37         1.87 o                         
   3  13   1         33.43         31.35         3.99 o                         
  -5   0   2        441.46        373.99         8.94 o                         
  -1   0   2       1279.56       1201.16        26.70 o                         
   1   0   2       6283.91       6040.85       126.56 o                         
   2   0   2       1609.36       1613.65        25.10 o                         
   3   0   2        224.42        214.97         4.78 o                         
   4   0   2        259.24        251.12         8.22 o                         
   5   0   2         51.65         50.44         3.32 o                         
   6   0   2        112.29        105.65         5.50 o                         
   7   0   2         60.66         71.04         4.77 o                         
   8   0   2        101.83        108.43         6.46 o                         
   9   0   2         79.65         92.91         6.34 o                         
  10   0   2         15.09         14.92         2.60 o                         
  -6   1   2         35.54         28.75         1.51 o                         
  -5   1   2        291.17        273.65         6.83 o                         
  -3   1   2        710.60        694.40        15.59 o                         
  -2   1   2        193.70        196.03         5.01 o                         
  -1   1   2        459.05        486.90         5.79 o                         
   0   1   2        336.65        352.37         3.77 o                         
   1   1   2       1663.37       1720.77        21.48 o                         
   2   1   2         24.60         23.79         0.99 o                         
   3   1   2        157.41        167.30         2.82 o                         
   4   1   2        173.32        185.02         4.67 o                         
   5   1   2          2.85          5.67         0.79 o                         
   6   1   2         76.54         77.20         3.32 o                         
   7   1   2         10.22          9.65         1.20 o                         
   8   1   2         51.43         52.36         3.09 o                         
   9   1   2          9.64         10.50         1.45 o                         
  10   1   2          9.60         10.06         1.52 o                         
  -6   2   2        393.44        333.64         8.82 o                         
  -5   2   2         32.74         31.35         1.57 o                         
  -3   2   2         68.32         74.52         3.14 o                         
  -2   2   2        218.68        237.61         4.06 o                         
  -1   2   2       1364.24       1422.19        25.07 o                         
   0   2   2         33.95         31.13         0.74 o                         
   1   2   2        176.68        167.32         2.10 o                         
   2   2   2        285.01        295.09         3.99 o                         
   3   2   2        278.61        281.18         4.60 o                         
   4   2   2          2.47          1.44         1.03 o                         
   5   2   2        105.53        106.39         3.59 o                         
   6   2   2         89.99         90.19         3.55 o                         
   7   2   2        193.24        202.65        10.24 o                         
   8   2   2         21.37         21.32         1.94 o                         
   9   2   2         16.61         15.71         1.79 o                         
  10   2   2         12.22         11.26         2.02 o                         
  -6   3   2        453.89        408.00        10.93 o                         
  -4   3   2        214.79        205.57         4.94 o                         
  -3   3   2        620.75        652.75        10.94 o                         
  -2   3   2        237.93        217.85         3.71 o                         
  -1   3   2        336.71        306.55         6.00 o                         
   0   3   2        174.46        152.40         2.61 o                         
   1   3   2        169.53        162.73         2.99 o                         
   2   3   2        515.16        510.84         7.06 o                         
   3   3   2        954.24        974.31        14.98 o                         
   4   3   2        162.50        157.74         9.18 o                         
   5   3   2         80.17         73.50         6.80 o                         
   6   3   2         32.44         29.06         1.93 o                         
   7   3   2         61.22         55.10         2.92 o                         
   8   3   2         19.99         20.11         2.11 o                         
   9   3   2         56.67         60.54         5.86 o                         
  10   3   2         24.79         23.62         3.50 o                         
 -10   4   2         18.85         22.23         3.44 o                         
  -9   4   2          4.31          5.98         1.69 o                         
  -8   4   2         32.49         44.46         4.29 o                         
  -7   4   2         30.02         25.67         3.02 o                         
  -6   4   2         14.62         12.97         1.20 o                         
  -5   4   2         16.02         18.17         1.30 o                         
  -4   4   2         45.39         44.93         1.94 o                         
  -3   4   2         96.32         99.47         2.96 o                         
  -2   4   2         79.40         93.91         2.19 o                         
  -1   4   2         46.04         54.01         2.30 o                         
   0   4   2        457.17        467.95         8.78 o                         
   1   4   2        182.59        190.32         5.89 o                         
   2   4   2        156.50        151.94         2.94 o                         
   3   4   2         99.17        101.08         4.32 o                         
   4   4   2         26.13         28.26         2.78 o                         
   5   4   2         14.66         13.49         1.24 o                         
   6   4   2         64.89         67.75        11.78 o                         
   7   4   2         36.05         35.34         5.74 o                         
   8   4   2          9.42          7.05         1.09 o                         
   9   4   2          6.92         14.14         3.50 o                         
  10   4   2          5.43          6.71         2.05 o                         
 -10   5   2          2.39          1.75         1.09 o                         
  -9   5   2         28.00         37.33         4.17 o                         
  -8   5   2         25.81         31.65         3.62 o                         
  -7   5   2         29.52         29.78         3.32 o                         
  -6   5   2          6.49          7.49         1.51 o                         
  -5   5   2        111.12        101.65         3.31 o                         
  -4   5   2        235.24        228.40         5.40 o                         
  -3   5   2         12.38         11.53         0.75 o                         
  -2   5   2         70.96         72.69         2.01 o                         
  -1   5   2         22.51         23.65         1.38 o                         
   0   5   2        230.89        236.44         5.46 o                         
   1   5   2        333.43        341.06         7.26 o                         
   2   5   2         95.49         84.75         5.38 o                         
   3   5   2         45.76         43.61         3.26 o                         
   4   5   2         30.66         27.00         1.45 o                         
   5   5   2          6.38          5.68         0.78 o                         
   6   5   2         22.61         21.03         2.08 o                         
   7   5   2         39.62         39.57         3.99 o                         
   8   5   2         19.04         21.63         3.14 o                         
   9   5   2         18.06         22.17         3.26 o                         
  -9   6   2          8.50          9.73         2.17 o                         
  -8   6   2         35.30         35.94         3.93 o                         
  -7   6   2         61.53         66.57         5.20 o                         
  -6   6   2        132.47        147.58         7.61 o                         
  -5   6   2        102.24        104.81         5.92 o                         
  -4   6   2        626.62        604.79        10.31 o                         
  -3   6   2         28.35         28.44         1.29 o                         
  -2   6   2        257.45        251.42         4.72 o                         
  -1   6   2        124.92        123.90         3.67 o                         
   0   6   2         81.60         79.29         2.90 o                         
   1   6   2          3.89          2.84         0.91 o                         
   2   6   2         43.14         37.69         2.99 o                         
   3   6   2        114.10        117.43         5.86 o                         
   4   6   2        231.06        242.72         9.60 o                         
   5   6   2        194.90        209.32         9.18 o                         
   6   6   2         14.57         15.34         2.48 o                         
   7   6   2         68.94         70.19         5.56 o                         
   8   6   2         32.41         38.30         4.29 o                         
   9   6   2         13.26         15.46         2.84 o                         
  -9   7   2          4.31          4.05         1.69 o                         
  -8   7   2         13.23         15.40         2.66 o                         
  -7   7   2         24.17         26.10         3.26 o                         
  -6   7   2          5.60          4.11         1.27 o                         
  -5   7   2          0.07          0.00         0.42 o                         
  -4   7   2         55.71         55.49         2.74 o                         
  -3   7   2         57.75         54.63         1.93 o                         
  -2   7   2         18.48         16.89         1.27 o                         
  -1   7   2        379.13        361.01        10.54 o                         
   0   7   2        111.82        107.35         5.56 o                         
   1   7   2         56.95         58.11         3.93 o                         
   2   7   2         93.27         93.84         3.67 o                         
   3   7   2         28.61         33.41         3.08 o                         
   4   7   2          4.41          2.90         1.15 o                         
   5   7   2          4.31          3.87         1.15 o                         
   6   7   2         11.07         10.93         2.24 o                         
   7   7   2         33.78         37.15         4.11 o                         
   8   7   2         12.39         15.16         2.78 o                         
   9   7   2          0.10          1.03         0.91 o                         
  -8   8   2         10.06         11.60         2.42 o                         
  -7   8   2         18.48         17.16         2.78 o                         
  -6   8   2         19.08         17.24         2.20 o                         
  -5   8   2         17.53         19.85         3.65 o                         
  -4   8   2         15.92         15.40         3.17 o                         
  -3   8   2          8.35         10.45         1.25 o                         
  -2   8   2        111.41        105.41         5.86 o                         
  -1   8   2         76.60         81.13         5.07 o                         
   0   8   2         63.20         67.30         4.53 o                         
   1   8   2        104.18        104.57         5.86 o                         
   2   8   2        151.13        158.05         5.23 o                         
   3   8   2          9.60          9.97         1.75 o                         
   4   8   2         65.59         69.65         5.01 o                         
   5   8   2         34.39         37.76         3.81 o                         
   6   8   2         14.75         18.79         2.84 o                         
   7   8   2          7.36          7.25         1.81 o                         
   8   8   2          4.48          6.10         1.81 o                         
  -8   9   2          6.81          8.03         2.05 o                         
  -7   9   2         34.81         42.71         4.53 o                         
  -6   9   2         37.71         37.32         3.11 o                         
  -5   9   2         37.52         36.70         3.17 o                         
  -4   9   2         32.14         34.14         2.40 o                         
  -3   9   2         26.43         30.20         3.26 o                         
  -2   9   2         49.91         50.32         4.23 o                         
  -1   9   2         69.88         67.05         4.83 o                         
   0   9   2          8.83          7.79         1.57 o                         
   1   9   2         21.40         24.22         2.90 o                         
   2   9   2         22.67         21.61         1.88 o                         
   3   9   2         13.76         13.41         2.11 o                         
   4   9   2         29.99         29.12         3.26 o                         
   5   9   2         38.31         42.29         4.17 o                         
   6   9   2         31.00         37.94         4.11 o                         
   7   9   2         25.54         32.08         4.05 o                         
  -7  10   2          1.16          0.54         0.79 o                         
  -6  10   2         11.50         10.39         2.30 o                         
  -5  10   2          1.75          1.35         0.67 o                         
  -4  10   2         41.35         41.65         3.62 o                         
  -3  10   2         56.71         57.27         4.83 o                         
  -2  10   2         32.00         26.76         3.20 o                         
  -1  10   2         20.75         19.63         2.78 o                         
   0  10   2         12.82         10.21         1.93 o                         
   1  10   2          2.17          3.65         1.21 o                         
   2  10   2          0.15          0.00         0.52 o                         
   3  10   2          2.73          2.05         0.91 o                         
   4  10   2          3.60          6.04         1.57 o                         
   5  10   2          0.22          0.48         0.79 o                         
   6  10   2         18.49         20.72         3.20 o                         
   7  10   2          4.34          3.62         1.51 o                         
  -6  11   2          6.69          3.93         1.57 o                         
  -5  11   2         23.62         28.09         3.62 o                         
  -4  11   2         26.81         29.12         3.68 o                         
  -3  11   2          4.29          4.35         1.51 o                         
  -2  11   2         12.42         13.41         2.48 o                         
  -1  11   2          9.15         13.71         2.48 o                         
   0  11   2         31.45         34.98         3.81 o                         
   1  11   2         21.97         23.10         2.11 o                         
   2  11   2         17.70         16.57         1.84 o                         
   3  11   2         15.38         14.01         2.30 o                         
   4  11   2         20.83         19.93         2.90 o                         
   5  11   2         24.89         24.28         3.32 o                         
   6  11   2          1.40          2.84         1.33 o                         
  -4  12   2          7.39          6.22         1.99 o                         
  -3  12   2         14.16         17.34         3.02 o                         
  -2  12   2         11.65         11.24         2.30 o                         
  -1  12   2          4.51          4.65         1.51 o                         
   0  12   2         22.25         23.21         4.53 o                         
   1  12   2          2.28          1.35         0.61 o                         
   2  12   2          8.33          7.07         1.66 o                         
   3  12   2         18.37         16.49         2.66 o                         
   4  12   2         22.41         21.14         3.08 o                         
  -2  13   2          0.75          1.45         1.15 o                         
  -1  13   2          9.48         11.30         2.48 o                         
   0  13   2          2.88          2.11         1.09 o                         
   1  13   2          1.00          0.28         0.48 o                         
   2  13   2          1.81          0.24         0.66 o                         
  -2   1   3        204.98        211.67         6.89 o                         
  -1   1   3         62.73         67.02         1.73 o                         
   0   1   3        252.82        245.52         3.28 o                         
   1   1   3        686.91        707.59         9.58 o                         
   2   1   3        424.50        447.01         6.76 o                         
   3   1   3        241.52        236.22         3.79 o                         
   4   1   3        136.44        132.40         2.75 o                         
   5   1   3        207.76        202.14         5.46 o                         
   6   1   3        222.81        228.22         6.33 o                         
   7   1   3         39.22         43.00         2.62 o                         
   8   1   3         29.49         29.83         2.36 o                         
   9   1   3         25.84         25.28         2.30 o                         
  10   1   3          8.24          6.63         1.75 o                         
  -4   2   3         43.66         44.82         2.84 o                         
  -3   2   3        269.53        291.47         8.40 o                         
  -2   2   3         88.36         93.19         4.62 o                         
  -1   2   3         81.24         82.58         2.49 o                         
   0   2   3        155.36        169.95         2.63 o                         
   1   2   3        101.05         89.18         1.95 o                         
   2   2   3        201.34        184.81         3.41 o                         
   3   2   3        362.83        367.32         5.24 o                         
   4   2   3        190.67        188.24         4.68 o                         
   5   2   3        113.70        113.05         3.81 o                         
   6   2   3        125.70        128.78         4.46 o                         
   7   2   3         14.78         14.51         1.54 o                         
   8   2   3         90.81         97.48         5.35 o                         
   9   2   3         33.44         30.94         2.52 o                         
  10   2   3         16.96         15.34         2.90 o                         
 -10   3   3          3.85          5.74         1.69 o                         
  -7   3   3         29.83         24.28         2.42 o                         
  -6   3   3         51.90         45.73         3.20 o                         
  -5   3   3         13.55         12.47         1.16 o                         
  -4   3   3         19.37         16.77         2.37 o                         
  -3   3   3         31.93         34.74         1.59 o                         
  -2   3   3        372.36        399.80         7.92 o                         
  -1   3   3         29.54         33.37         1.54 o                         
   0   3   3         31.95         29.39         0.98 o                         
   1   3   3          0.79          0.88         0.14 o                         
   2   3   3         12.91         12.18         0.60 o                         
   3   3   3         60.68         58.44         1.49 o                         
   4   3   3         85.96         90.16         3.44 o                         
   5   3   3         13.79         13.77         1.22 o                         
   6   3   3          9.15          7.44         2.27 o                         
   7   3   3          6.78          6.13         2.33 o                         
   8   3   3         17.73         17.00         1.77 o                         
   9   3   3          7.58          8.22         1.93 o                         
  10   3   3          1.27          1.03         1.21 o                         
 -10   4   3         24.05         25.19         3.68 o                         
  -9   4   3         35.88         35.76         4.17 o                         
  -8   4   3         79.44         95.14         6.40 o                         
  -7   4   3         80.05         78.26         5.38 o                         
  -6   4   3        128.39        126.81         4.31 o                         
  -5   4   3        205.26        200.67         5.44 o                         
  -4   4   3        210.93        202.11         5.25 o                         
  -3   4   3        457.14        435.88         7.13 o                         
  -2   4   3         42.26         36.47         3.08 o                         
  -1   4   3        197.32        197.29         4.78 o                         
   0   4   3         17.88         16.91         0.73 o                         
   1   4   3        338.51        340.17         5.70 o                         
   2   4   3        616.00        620.22         9.23 o                         
   3   4   3        153.04        143.87         5.99 o                         
   4   4   3        219.70        212.98        15.83 o                         
   5   4   3        105.33         95.91         7.37 o                         
   6   4   3         34.52         35.20         5.04 o                         
   7   4   3         43.44         47.12         4.35 o                         
   8   4   3         16.56         16.07         2.66 o                         
   9   4   3         15.48         14.38         2.78 o                         
  -9   5   3         13.41         16.01         2.84 o                         
  -8   5   3         86.69        103.06         6.95 o                         
  -7   5   3         32.36         34.92         3.68 o                         
  -6   5   3         79.81         84.18         6.95 o                         
  -5   5   3         49.68         50.88         2.45 o                         
  -4   5   3         67.01         71.24         2.18 o                         
  -3   5   3         36.06         34.17         1.38 o                         
  -2   5   3         14.69         11.80         1.00 o                         
  -1   5   3         25.82         25.85         1.54 o                         
   0   5   3         57.91         63.84         2.56 o                         
   1   5   3         64.26         64.95         2.00 o                         
   2   5   3        239.63        242.75         4.58 o                         
   3   5   3        131.90        112.62         9.15 o                         
   4   5   3        234.03        232.57         9.30 o                         
   5   5   3        253.33        255.23        10.39 o                         
   6   5   3         60.86         62.58         4.89 o                         
   7   5   3         39.04         43.31         4.35 o                         
   8   5   3         37.84         40.96         4.35 o                         
   9   5   3         20.86         21.45         3.44 o                         
  -9   6   3          0.48          0.06         0.66 o                         
  -8   6   3         15.56         18.73         3.02 o                         
  -7   6   3          0.10          0.12         0.85 o                         
  -6   6   3          1.69          1.09         0.97 o                         
  -5   6   3          3.37          2.64         0.47 o                         
  -4   6   3         59.46         61.59         2.07 o                         
  -3   6   3         52.73         51.44         1.84 o                         
  -2   6   3          6.99          7.55         0.90 o                         
  -1   6   3         75.89         73.16         2.85 o                         
   0   6   3        112.41        102.12         3.54 o                         
   1   6   3         60.05         59.35         2.67 o                         
   2   6   3         10.53          9.77         0.74 o                         
   3   6   3         36.54         33.41         3.20 o                         
   4   6   3         28.83         30.39         3.02 o                         
   5   6   3         17.73         18.85         2.66 o                         
   6   6   3         14.75         14.92         2.54 o                         
   7   6   3          0.63          1.33         0.97 o                         
   8   6   3          2.00          3.50         1.33 o                         
   9   6   3          1.37          2.42         1.39 o                         
  -9   7   3         11.08          9.67         2.42 o                         
  -8   7   3          8.53          6.58         1.87 o                         
  -7   7   3         31.55         37.15         4.05 o                         
  -6   7   3         14.63         15.46         2.48 o                         
  -5   7   3         89.57         85.59         6.43 o                         
  -4   7   3        116.15        106.52         5.19 o                         
  -3   7   3        160.76        161.08         4.75 o                         
  -2   7   3        111.12        109.42         3.75 o                         
  -1   7   3        264.16        256.52         6.47 o                         
   0   7   3         37.92         38.87         2.20 o                         
   1   7   3        150.24        146.39         4.72 o                         
   2   7   3        171.55        174.34         7.67 o                         
   3   7   3          3.48          2.24         0.79 o                         
   4   7   3        115.71        123.66         6.89 o                         
   5   7   3         32.52         38.36         3.93 o                         
   6   7   3         44.92         50.08         4.59 o                         
   7   7   3         15.20         15.22         2.66 o                         
   8   7   3         22.51         21.20         3.38 o                         
  -8   8   3          0.80          0.00         0.85 o                         
  -7   8   3         39.83         46.51         4.71 o                         
  -6   8   3         12.08         12.38         2.30 o                         
  -5   8   3         38.78         38.48         3.87 o                         
  -4   8   3          0.64          0.99         0.52 o                         
  -3   8   3         28.96         28.60         1.83 o                         
  -2   8   3         59.61         55.84         2.93 o                         
  -1   8   3        164.76        161.70         5.50 o                         
   0   8   3         37.91         36.30         2.24 o                         
   1   8   3         13.59         13.89         2.05 o                         
   2   8   3         56.38         54.19         2.97 o                         
   3   8   3         32.13         26.94         3.02 o                         
   4   8   3         30.51         36.55         3.81 o                         
   5   8   3         57.96         69.29         5.38 o                         
   6   8   3         41.45         46.21         4.59 o                         
   7   8   3         28.15         31.35         3.93 o                         
   8   8   3         23.47         23.50         3.56 o                         
  -7   9   3         19.37         25.98         3.62 o                         
  -6   9   3          4.05          4.53         1.39 o                         
  -5   9   3         14.64         13.95         2.42 o                         
  -4   9   3          0.96          1.39         1.33 o                         
  -3   9   3          4.42          3.81         1.33 o                         
  -2   9   3          9.38          9.08         1.05 o                         
  -1   9   3         13.27         11.18         1.99 o                         
   0   9   3         16.91         16.13         2.42 o                         
   1   9   3          2.24          3.62         1.15 o                         
   2   9   3          4.95          4.13         1.18 o                         
   3   9   3         33.40         34.86         3.62 o                         
   4   9   3         12.38         13.11         2.24 o                         
   5   9   3          2.32          3.68         1.33 o                         
   6   9   3          0.49          1.15         1.15 o                         
   7   9   3          1.47          0.60         0.85 o                         
  -6  10   3         11.20          8.94         2.17 o                         
  -5  10   3         42.02         46.64         4.65 o                         
  -4  10   3         30.56         34.61         3.81 o                         
  -3  10   3         19.77         20.00         2.90 o                         
  -2  10   3          4.27          3.99         1.33 o                         
  -1  10   3         34.06         33.04         3.62 o                         
   0  10   3         48.73         52.07         4.59 o                         
   1  10   3         69.03         73.09         5.44 o                         
   2  10   3         24.48         26.33         2.26 o                         
   3  10   3         27.73         28.94         3.38 o                         
   4  10   3         21.63         28.63         3.44 o                         
   5  10   3         28.68         34.92         4.11 o                         
   6  10   3         18.13         19.51         3.14 o                         
  -5  11   3          0.85          1.15         1.15 o                         
  -4  11   3          2.53          0.54         0.91 o                         
  -3  11   3          4.12          1.51         0.85 o                         
  -2  11   3         23.86         23.44         3.26 o                         
  -1  11   3          8.60          8.70         1.99 o                         
   0  11   3         14.23         14.32         2.60 o                         
   1  11   3          2.99          1.15         1.18 o                         
   2  11   3          9.58         10.00         1.47 o                         
   3  11   3         17.05         15.89         2.54 o                         
   4  11   3         13.08         12.56         2.36 o                         
   5  11   3          9.59          9.12         2.05 o                         
  -4  12   3          0.06          0.00         1.03 o                         
  -3  12   3          3.63          4.05         1.57 o                         
  -2  12   3          8.62          9.48         2.30 o                         
  -1  12   3         12.50         12.63         2.54 o                         
   0  12   3         12.56         12.75         2.60 o                         
   1  12   3          0.83          1.08         0.64 o                         
   2  12   3          0.16          0.43         0.45 o                         
   3  12   3          2.82          0.60         0.72 o                         
  -1  13   3          0.15          0.97         1.09 o                         
   0  13   3          7.32          7.97         2.11 o                         
  -2   0   4        425.25        406.01        11.96 o                         
  -1   0   4        416.22        406.13        11.84 o                         
   0   0   4        638.54        615.10        23.59 o                         
   1   0   4       1634.04       1783.92        40.47 o                         
   2   0   4        316.22        303.67         9.54 o                         
   3   0   4        617.47        614.72        11.61 o                         
   4   0   4        199.64        196.03         5.27 o                         
   5   0   4         68.84         68.99         4.23 o                         
   6   0   4        342.46        351.70        12.20 o                         
   7   0   4         89.49         90.37         5.62 o                         
   8   0   4         23.44         20.24         2.78 o                         
   9   0   4          9.32          8.82         2.05 o                         
  -4   1   4         65.69         66.45         3.99 o                         
  -3   1   4        126.85        131.57         5.56 o                         
  -2   1   4        263.46        267.36         8.67 o                         
  -1   1   4          2.66          2.70         0.38 o                         
   0   1   4         20.89         19.94         0.62 o                         
   1   1   4        933.06        942.80        47.18 o                         
   2   1   4         72.37         81.27         2.85 o                         
   3   1   4        210.81        226.84         3.90 o                         
   4   1   4        198.11        198.33         3.76 o                         
   5   1   4         67.26         67.17         2.95 o                         
   6   1   4         68.54         71.57         3.27 o                         
   7   1   4          6.14          6.63         1.05 o                         
   8   1   4         22.40         20.77         1.98 o                         
   9   1   4          3.39          3.56         0.94 o                         
  -6   2   4        150.75        149.39         6.83 o                         
  -5   2   4        116.48        110.43         5.56 o                         
  -4   2   4         42.35         33.35         2.72 o                         
  -3   2   4         23.97         27.36         1.75 o                         
  -2   2   4         37.94         37.07         1.81 o                         
  -1   2   4        235.27        249.52         4.58 o                         
   0   2   4        149.37        149.44         4.17 o                         
   1   2   4        198.66        209.83         5.66 o                         
   2   2   4        292.82        305.02         5.28 o                         
   3   2   4        154.60        161.23         3.11 o                         
   4   2   4        106.49        106.38         2.83 o                         
   5   2   4        144.26        145.32         8.06 o                         
   6   2   4         54.08         50.41         2.75 o                         
   7   2   4         16.80         15.66         1.58 o                         
   8   2   4         13.01         11.50         1.46 o                         
   9   2   4         23.14         23.86         3.50 o                         
 -10   3   4         36.69         42.65         4.83 o                         
  -9   3   4         31.64         34.61         4.11 o                         
  -8   3   4         31.34         37.12         4.86 o                         
  -7   3   4         65.01         68.17         3.99 o                         
  -6   3   4        119.10        116.72         4.32 o                         
  -5   3   4         45.48         47.26         2.49 o                         
  -4   3   4         88.90         95.84         3.40 o                         
  -3   3   4        253.97        259.92         6.26 o                         
  -2   3   4        276.43        286.42         6.49 o                         
  -1   3   4         37.82         33.44         1.68 o                         
   0   3   4         55.73         52.82         1.74 o                         
   1   3   4        153.49        141.05         8.96 o                         
   2   3   4        455.23        450.68         7.78 o                         
   3   3   4        632.92        645.84         9.73 o                         
   4   3   4        220.61        211.98         6.12 o                         
   5   3   4         90.45         84.64         3.25 o                         
   6   3   4         79.41         76.00         6.40 o                         
   7   3   4         46.09         46.76         4.35 o                         
   8   3   4          6.71          7.19         1.75 o                         
   9   3   4         17.42         19.45         3.20 o                         
  -9   4   4          1.24          2.05         1.15 o                         
  -8   4   4         30.00         34.92         3.93 o                         
  -7   4   4          9.91          8.06         1.57 o                         
  -6   4   4          1.95          1.65         0.62 o                         
  -5   4   4         10.38         10.16         1.16 o                         
  -4   4   4          6.56          5.82         0.55 o                         
  -3   4   4         21.40         18.60         1.41 o                         
  -2   4   4         35.47         32.99         1.82 o                         
  -1   4   4         27.10         25.53         1.54 o                         
   0   4   4         42.72         32.62         2.84 o                         
   1   4   4        130.65        123.11         3.03 o                         
   2   4   4        100.15         97.29         2.64 o                         
   3   4   4         65.87         58.71         4.31 o                         
   4   4   4         22.46         20.32         1.32 o                         
   5   4   4         27.49         33.04         3.38 o                         
   6   4   4         33.14         39.14         3.87 o                         
   7   4   4          2.77          5.26         1.69 o                         
   8   4   4          6.89          7.07         1.99 o                         
   9   4   4          6.97          6.52         1.87 o                         
  -9   5   4         21.60         25.79         3.62 o                         
  -8   5   4          6.65          9.60         2.24 o                         
  -7   5   4          2.31          2.05         1.21 o                         
  -6   5   4          1.01          0.86         0.79 o                         
  -5   5   4         10.59         10.76         1.60 o                         
  -4   5   4        178.73        169.91         5.07 o                         
  -3   5   4         85.62         77.82         3.09 o                         
  -2   5   4         44.90         42.83         2.15 o                         
  -1   5   4         31.49         29.39         1.79 o                         
   0   5   4         93.69         96.72         2.74 o                         
   1   5   4         23.94         24.32         1.29 o                         
   2   5   4         18.17         20.03         1.16 o                         
   3   5   4         29.93         29.78         1.47 o                         
   4   5   4         40.25         44.82         3.87 o                         
   5   5   4         40.59         45.00         4.05 o                         
   6   5   4          4.14          3.99         1.27 o                         
   7   5   4         36.78         37.63         4.23 o                         
   8   5   4          7.50          9.91         2.30 o                         
   9   5   4          6.07          5.98         1.81 o                         
  -9   6   4          8.73          7.43         2.05 o                         
  -8   6   4         21.33         21.51         3.26 o                         
  -7   6   4         29.51         37.27         4.05 o                         
  -6   6   4         34.87         33.59         3.62 o                         
  -5   6   4         15.89         16.67         2.45 o                         
  -4   6   4        267.53        256.96        18.03 o                         
  -3   6   4         71.70         68.60         4.32 o                         
  -2   6   4         60.15         60.08         2.75 o                         
  -1   6   4         38.11         37.19         2.11 o                         
   0   6   4         76.78         76.75         3.18 o                         
   1   6   4         13.95         12.44         1.31 o                         
   2   6   4        185.48        176.62         4.05 o                         
   3   6   4        174.24        183.23         5.89 o                         
   4   6   4        142.88        144.80         7.55 o                         
   5   6   4         98.60        114.11         6.89 o                         
   6   6   4         18.66         17.58         2.78 o                         
   7   6   4         79.13         88.68         6.64 o                         
   8   6   4         12.39         11.84         2.54 o                         
  -8   7   4          6.93          5.98         1.75 o                         
  -7   7   4         16.14         20.24         3.08 o                         
  -6   7   4          3.21          4.29         1.39 o                         
  -5   7   4          4.55          2.90         1.09 o                         
  -4   7   4          3.53          3.26         0.82 o                         
  -3   7   4         39.20         38.04         2.28 o                         
  -2   7   4          2.33          2.60         0.64 o                         
  -1   7   4        126.95        128.60         4.44 o                         
   0   7   4        263.56        268.93         7.05 o                         
   1   7   4         38.76         36.26         1.71 o                         
   2   7   4         13.71         15.69         1.57 o                         
   3   7   4         34.02         35.22         3.56 o                         
   4   7   4         10.97         12.32         2.24 o                         
   5   7   4          8.92         12.81         2.30 o                         
   6   7   4          6.22          6.95         1.81 o                         
   7   7   4         18.82         18.61         3.02 o                         
   8   7   4          5.18          8.28         2.36 o                         
  -8   8   4          2.83          4.35         1.69 o                         
  -7   8   4          6.44          8.52         2.17 o                         
  -6   8   4         15.99         16.37         2.72 o                         
  -5   8   4         17.59         15.22         2.42 o                         
  -4   8   4         31.22         33.41         3.56 o                         
  -3   8   4         21.50         23.80         1.81 o                         
  -2   8   4        101.06        102.54         4.00 o                         
  -1   8   4         64.49         59.29         2.99 o                         
   0   8   4         14.01         15.57         1.66 o                         
   1   8   4         29.75         32.32         2.28 o                         
   2   8   4         13.57         16.49         2.30 o                         
   3   8   4          3.77          4.23         1.21 o                         
   4   8   4         36.49         36.61         3.93 o                         
   5   8   4         35.90         39.45         4.23 o                         
   6   8   4          6.03          9.30         2.17 o                         
   7   8   4          2.33          2.84         1.69 o                         
  -7   9   4         33.03         36.97         4.35 o                         
  -6   9   4         19.96         17.58         2.84 o                         
  -5   9   4         12.20         13.35         2.48 o                         
  -4   9   4          7.38          7.43         1.75 o                         
  -3   9   4         20.30         25.13         3.14 o                         
  -2   9   4         10.71         10.55         1.30 o                         
  -1   9   4         50.49         47.91         2.81 o                         
   0   9   4         17.43         20.05         1.81 o                         
   1   9   4         48.33         51.41         4.35 o                         
   2   9   4         61.49         62.40         4.89 o                         
   3   9   4         30.42         38.48         3.99 o                         
   4   9   4         20.58         22.29         3.08 o                         
   5   9   4         36.28         42.65         4.59 o                         
   6   9   4         21.89         22.77         3.44 o                         
  -6  10   4          5.38          4.77         1.75 o                         
  -5  10   4          0.11          0.00         0.66 o                         
  -4  10   4         13.36         13.83         2.42 o                         
  -3  10   4         16.69         15.46         2.60 o                         
  -2  10   4          6.26          7.79         1.87 o                         
  -1  10   4          7.62          6.40         1.69 o                         
   0  10   4         10.85         14.14         2.42 o                         
   1  10   4          2.52          3.56         1.45 o                         
   2  10   4          4.73          4.25         0.96 o                         
   3  10   4          4.28          5.38         1.69 o                         
   4  10   4          4.29          4.65         1.63 o                         
   5  10   4          1.00          0.00         0.66 o                         
  -5  11   4         12.03         10.21         2.30 o                         
  -4  11   4         22.84         24.95         3.50 o                         
  -3  11   4          3.05          4.23         1.57 o                         
  -2  11   4         24.39         28.21         3.68 o                         
  -1  11   4         16.34         17.34         2.84 o                         
   0  11   4         23.07         25.13         3.38 o                         
   1  11   4          9.69          9.48         2.05 o                         
   2  11   4          2.89          3.01         0.84 o                         
   3  11   4          5.75          5.56         1.63 o                         
   4  11   4          7.04          8.64         2.05 o                         
  -3  12   4          4.27          3.75         1.63 o                         
  -2  12   4         10.78          8.40         2.17 o                         
  -1  12   4          4.59          3.87         1.57 o                         
   0  12   4         24.82         28.57         3.87 o                         
   1  12   4         15.15         14.72         1.92 o                         
   2  12   4          9.74          8.64         1.56 o                         
  -7   1   5          5.46          5.01         1.45 o                         
  -6   1   5         28.56         30.93         3.20 o                         
  -5   1   5        200.82        202.31         8.58 o                         
  -4   1   5         71.48         71.40         4.47 o                         
  -3   1   5        194.48        206.81         5.75 o                         
  -2   1   5        339.64        363.03         6.44 o                         
  -1   1   5        123.06        125.29         2.99 o                         
   0   1   5        263.17        262.64        11.65 o                         
   1   1   5        155.58        163.54         6.92 o                         
   2   1   5         64.14         66.52         2.82 o                         
   3   1   5         72.08         71.86         2.08 o                         
   4   1   5        117.06        118.12         2.89 o                         
   5   1   5        113.46        114.66         2.99 o                         
   6   1   5        103.61        107.39         4.26 o                         
   7   1   5         12.76         13.33         1.53 o                         
   8   1   5          6.36          5.32         1.51 o                         
   9   1   5          5.47          3.87         1.45 o                         
  -9   2   5         20.14         17.46         2.66 o                         
  -8   2   5          6.14          6.64         1.63 o                         
  -7   2   5         19.19         19.15         2.54 o                         
  -6   2   5          5.54          5.50         1.45 o                         
  -5   2   5        142.04        140.63         6.83 o                         
  -4   2   5         74.24         78.18         4.92 o                         
  -3   2   5        166.03        173.44         4.98 o                         
  -2   2   5        313.64        325.70         8.61 o                         
  -1   2   5        124.75        117.21         2.98 o                         
   0   2   5         47.14         43.24         2.88 o                         
   1   2   5        190.44        185.51         7.18 o                         
   2   2   5        187.08        192.42         5.39 o                         
   3   2   5        153.64        152.46         3.64 o                         
   4   2   5        108.31        109.31         2.74 o                         
   5   2   5         48.23         46.94         1.81 o                         
   6   2   5         41.00         41.14         2.50 o                         
   7   2   5          6.13          8.28         1.87 o                         
   8   2   5         19.00         18.30         2.84 o                         
   9   2   5         10.85          5.44         1.87 o                         
  -9   3   5          0.49          1.39         0.97 o                         
  -8   3   5          2.74          3.11         0.86 o                         
  -7   3   5          7.48          4.73         0.92 o                         
  -6   3   5         14.84         12.07         1.40 o                         
  -5   3   5         42.85         40.02         2.46 o                         
  -4   3   5          5.67          5.20         0.83 o                         
  -3   3   5          4.17          4.09         0.75 o                         
  -2   3   5         28.43         30.60         1.82 o                         
  -1   3   5         97.45         97.99         2.68 o                         
   0   3   5          3.79          3.91         0.52 o                         
   1   3   5          1.99          1.65         0.38 o                         
   2   3   5          4.33          2.94         0.43 o                         
   3   3   5         12.45         11.61         1.95 o                         
   4   3   5         29.16         26.43         1.28 o                         
   5   3   5         19.02         16.69         1.28 o                         
   6   3   5          3.85          4.29         1.39 o                         
   7   3   5          1.43          0.97         0.85 o                         
   8   3   5          0.90          1.21         0.97 o                         
   9   3   5          7.03          6.04         1.87 o                         
  -9   4   5         36.95         46.70         5.01 o                         
  -8   4   5         19.01         20.06         3.08 o                         
  -7   4   5         17.68         15.31         1.69 o                         
  -6   4   5         18.61         16.14         3.20 o                         
  -5   4   5         37.23         35.81         2.33 o                         
  -4   4   5        100.53         99.72         3.84 o                         
  -3   4   5        224.58        227.74         6.15 o                         
  -2   4   5        172.31        165.20         4.86 o                         
  -1   4   5        269.90        273.24         7.94 o                         
   0   4   5        114.87        114.85         3.85 o                         
   1   4   5         87.96         91.24         4.54 o                         
   2   4   5        152.99        157.83         4.82 o                         
   3   4   5         21.50         20.59         1.58 o                         
   4   4   5        118.20        125.51        10.34 o                         
   5   4   5         26.46         25.79         3.08 o                         
   6   4   5         24.42         29.48         3.56 o                         
   7   4   5         19.96         21.26         3.14 o                         
   8   4   5         11.02         13.65         2.66 o                         
  -9   5   5          7.89          6.64         1.93 o                         
  -8   5   5         24.37         31.84         3.99 o                         
  -7   5   5         10.13         12.87         2.36 o                         
  -6   5   5          9.86          9.55         2.51 o                         
  -5   5   5          3.41          2.85         1.33 o                         
  -4   5   5         39.92         38.57         3.20 o                         
  -3   5   5         24.52         24.90         1.82 o                         
  -2   5   5         74.39         78.29         3.22 o                         
  -1   5   5         86.07         89.82         2.84 o                         
   0   5   5         58.35         59.18         2.24 o                         
   1   5   5        132.05        133.06         3.91 o                         
   2   5   5        347.98        343.49         6.50 o                         
   3   5   5         82.40         76.09         5.62 o                         
   4   5   5         71.16         74.43         7.16 o                         
   5   5   5         38.03         39.21         3.99 o                         
   6   5   5          4.72          4.77         1.63 o                         
   7   5   5         16.36         14.56         2.84 o                         
   8   5   5         18.44         15.77         2.96 o                         
  -8   6   5          1.04          0.97         0.85 o                         
  -7   6   5          5.04          8.88         2.11 o                         
  -6   6   5          1.98          1.57         1.03 o                         
  -5   6   5          3.05          1.33         0.43 o                         
  -4   6   5          4.20          3.03         1.15 o                         
  -3   6   5         71.00         69.94         3.19 o                         
  -2   6   5         21.07         22.69         3.20 o                         
  -1   6   5          6.79          5.41         0.88 o                         
   0   6   5         80.32         77.72         2.69 o                         
   1   6   5         23.56         20.98         1.33 o                         
   2   6   5          1.32          1.25         0.61 o                         
   3   6   5         35.02         34.73         3.50 o                         
   4   6   5         20.94         25.73         3.20 o                         
   5   6   5          9.31          9.79         2.17 o                         
   6   6   5          7.93          8.28         2.05 o                         
   7   6   5          7.76          6.95         1.99 o                         
   8   6   5          1.16          0.97         0.72 o                         
  -8   7   5          4.69          3.44         1.45 o                         
  -7   7   5         13.85         14.56         2.72 o                         
  -6   7   5         18.38         21.75         3.20 o                         
  -5   7   5         41.09         38.72         3.93 o                         
  -4   7   5         70.28         68.05         3.29 o                         
  -3   7   5        108.07        109.76         4.26 o                         
  -2   7   5         57.41         57.70         2.99 o                         
  -1   7   5        187.65        188.83         5.85 o                         
   0   7   5         20.75         18.73         1.32 o                         
   1   7   5         61.09         57.66         2.37 o                         
   2   7   5         35.54         38.14         2.49 o                         
   3   7   5          4.08          4.97         1.14 o                         
   4   7   5         65.48         67.17         5.38 o                         
   5   7   5         42.84         46.88         4.65 o                         
   6   7   5          9.14          7.67         2.05 o                         
   7   7   5          6.19          4.77         1.75 o                         
  -7   8   5         14.80         15.65         2.84 o                         
  -6   8   5         18.88         33.10         3.93 o                         
  -5   8   5         13.43         11.90         2.30 o                         
  -4   8   5          8.86          8.76         1.99 o                         
  -3   8   5         16.88         18.60         1.96 o                         
  -2   8   5         19.78         23.53         1.96 o                         
  -1   8   5         93.12         90.99         3.99 o                         
   0   8   5         45.95         43.37         2.13 o                         
   1   8   5         44.35         39.43         4.14 o                         
   2   8   5         53.98         54.70         3.17 o                         
   3   8   5         11.94         11.12         2.24 o                         
   4   8   5         29.97         34.67         3.99 o                         
   5   8   5         41.14         39.57         4.41 o                         
   6   8   5         12.76         14.50         2.72 o                         
  -6   9   5          8.27          7.97         2.17 o                         
  -5   9   5          1.66          1.03         1.15 o                         
  -4   9   5          0.08          0.24         0.72 o                         
  -3   9   5          2.76          2.05         1.03 o                         
  -2   9   5         13.55         13.26         2.48 o                         
  -1   9   5         11.79          9.67         1.32 o                         
   0   9   5          0.71          0.57         0.59 o                         
   1   9   5          3.27          3.06         0.87 o                         
   2   9   5          8.74          5.68         1.45 o                         
   3   9   5          1.23          2.05         1.27 o                         
   4   9   5         13.21         16.97         2.90 o                         
   5   9   5          0.20          0.00         1.15 o                         
   6   9   5          2.42          2.36         1.45 o                         
  -5  10   5         19.93         20.54         3.26 o                         
  -4  10   5         13.77         14.74         2.60 o                         
  -3  10   5          3.51          2.54         1.03 o                         
  -2  10   5          5.79          8.52         2.05 o                         
  -1  10   5         35.18         36.38         2.99 o                         
   0  10   5         51.63         56.60         4.95 o                         
   1  10   5         26.81         24.65         3.26 o                         
   2  10   5         14.66         17.65         2.11 o                         
   3  10   5         11.29         11.72         2.48 o                         
   4  10   5         15.34         14.32         2.72 o                         
   5  10   5          7.18          6.64         2.11 o                         
  -4  11   5          2.25          2.24         1.21 o                         
  -3  11   5          5.37          6.34         1.81 o                         
  -2  11   5         14.29         13.77         2.60 o                         
  -1  11   5         11.94          9.42         2.11 o                         
   0  11   5         14.49         14.01         2.54 o                         
   1  11   5         19.42         16.73         2.84 o                         
   2  11   5         16.19         15.53         1.92 o                         
   3  11   5         14.03         13.89         2.72 o                         
  -9   0   6          5.57          5.56         1.69 o                         
  -8   0   6         48.27         50.86         4.89 o                         
  -7   0   6          7.45          8.64         1.99 o                         
  -6   0   6         47.09         51.41         4.47 o                         
  -5   0   6         38.73         37.45         3.62 o                         
  -4   0   6        259.01        277.52        10.87 o                         
  -3   0   6        245.56        263.44        10.15 o                         
  -2   0   6        375.51        401.35        12.99 o                         
  -1   0   6        334.66        354.36        11.72 o                         
   0   0   6        359.36        380.63        12.69 o                         
   1   0   6        177.99        187.21         7.91 o                         
   2   0   6        191.73        195.72         8.22 o                         
   3   0   6        199.60        207.71         9.30 o                         
   4   0   6          4.28          3.04         0.70 o                         
   5   0   6         23.37         23.91         1.96 o                         
   6   0   6         58.55         53.82         4.29 o                         
   7   0   6         64.50         56.48         4.65 o                         
  -9   1   6          2.26          1.51         0.91 o                         
  -8   1   6          7.60          8.09         1.93 o                         
  -7   1   6          2.58          3.62         1.33 o                         
  -6   1   6          5.70          4.11         1.21 o                         
  -5   1   6         41.98         40.62         2.71 o                         
  -4   1   6        143.90        154.43         4.48 o                         
  -3   1   6         27.63         27.39         1.54 o                         
  -2   1   6         37.96         39.36         1.97 o                         
  -1   1   6         35.07         32.59         1.80 o                         
   0   1   6         21.62         20.07         3.32 o                         
   1   1   6         38.85         37.81         2.33 o                         
   2   1   6         25.80         23.93         1.84 o                         
   3   1   6        194.76        197.35         4.77 o                         
   4   1   6         58.55         60.01         2.12 o                         
   5   1   6         20.72         20.41         1.28 o                         
   6   1   6          3.81          3.38         0.94 o                         
   7   1   6          5.55          5.20         1.57 o                         
   8   1   6          3.79          0.79         0.66 o                         
  -9   2   6          6.00          7.07         1.35 o                         
  -8   2   6          1.20          1.57         0.72 o                         
  -7   2   6          4.58          3.93         1.33 o                         
  -6   2   6         31.79         33.06         2.48 o                         
  -5   2   6         97.82         99.00         4.16 o                         
  -4   2   6          2.23          1.45         0.47 o                         
  -3   2   6         14.44         14.08         1.12 o                         
  -2   2   6         82.95         87.07         2.81 o                         
  -1   2   6         36.26         33.45         2.35 o                         
   0   2   6        144.52        132.32         7.20 o                         
   1   2   6         44.62         43.28         5.25 o                         
   2   2   6         18.21         20.98         1.78 o                         
   3   2   6         19.54         21.41         1.58 o                         
   4   2   6         28.40         28.62         1.42 o                         
   5   2   6         12.45         12.35         1.21 o                         
   6   2   6         19.19         19.33         2.66 o                         
   7   2   6          1.94          1.57         0.97 o                         
   8   2   6          0.57          2.36         1.33 o                         
  -9   3   6         22.79         23.92         3.68 o                         
  -8   3   6         15.93         14.19         1.83 o                         
  -7   3   6         23.51         26.88         2.34 o                         
  -6   3   6         27.92         26.91         3.32 o                         
  -5   3   6         21.19         19.90         1.79 o                         
  -4   3   6         73.54         75.34         3.45 o                         
  -3   3   6        219.57        233.47         5.61 o                         
  -2   3   6        266.76        281.36        11.94 o                         
  -1   3   6        125.56        128.85         7.37 o                         
   0   3   6        205.24        203.98         7.34 o                         
   1   3   6        160.11        157.15        12.27 o                         
   2   3   6         90.54         83.06         4.91 o                         
   3   3   6         43.04         45.33         2.63 o                         
   4   3   6          6.67          8.38         0.95 o                         
   5   3   6         13.40         11.97         1.19 o                         
   6   3   6         25.40         25.01         3.26 o                         
   7   3   6          4.69          4.59         1.63 o                         
   8   3   6          1.82          0.00         0.60 o                         
  -8   4   6          3.27          4.29         1.63 o                         
  -7   4   6         12.92         14.15         1.73 o                         
  -6   4   6          9.41          8.85         1.51 o                         
  -5   4   6          0.75          1.74         0.61 o                         
  -4   4   6         11.10         13.34         1.72 o                         
  -3   4   6          3.25          2.87         0.54 o                         
  -2   4   6         48.48         47.54         2.11 o                         
  -1   4   6         46.54         49.74         2.91 o                         
   0   4   6         27.53         24.99         1.53 o                         
   1   4   6         45.66         40.92         3.55 o                         
   2   4   6         38.39         40.55         2.45 o                         
   3   4   6         22.42         22.60         2.84 o                         
   4   4   6          0.73          0.15         0.40 o                         
   5   4   6          0.41          1.46         0.91 o                         
   6   4   6          0.46          3.32         1.63 o                         
   7   4   6          0.84          0.42         0.91 o                         
   8   4   6          2.24          0.36         0.72 o                         
  -8   5   6          7.69          7.85         2.05 o                         
  -7   5   6          1.89          3.08         1.51 o                         
  -6   5   6          0.51          1.30         0.53 o                         
  -5   5   6          2.84          2.36         0.70 o                         
  -4   5   6         32.45         31.11         2.24 o                         
  -3   5   6         92.06         92.47         3.87 o                         
  -2   5   6         35.31         35.67         1.89 o                         
  -1   5   6         70.77         71.22         2.71 o                         
   0   5   6         32.79         33.43         1.74 o                         
   1   5   6          1.43          1.64         0.45 o                         
   2   5   6         17.72         17.73         2.45 o                         
   3   5   6         10.63         10.31         1.27 o                         
   4   5   6         21.28         24.40         2.22 o                         
   5   5   6         12.99         12.81         2.36 o                         
   6   5   6          0.21          1.03         0.91 o                         
   7   5   6         24.39         22.53         3.32 o                         
  -8   6   6         12.03         13.23         2.66 o                         
  -7   6   6         16.47         20.42         3.14 o                         
  -6   6   6         18.65         18.79         2.90 o                         
  -5   6   6         24.73         28.55         2.23 o                         
  -4   6   6        122.80        125.06         4.80 o                         
  -3   6   6        124.31        123.39         4.68 o                         
  -2   6   6         21.43         22.63         1.85 o                         
  -1   6   6         68.11         69.17         3.09 o                         
   0   6   6         61.23         60.13         2.86 o                         
   1   6   6         18.90         18.96         1.69 o                         
   2   6   6         84.21         78.35         5.03 o                         
   3   6   6         32.03         36.97         3.87 o                         
   4   6   6         25.95         27.51         2.43 o                         
   5   6   6         20.24         22.59         3.26 o                         
   6   6   6          0.34          0.97         0.91 o                         
   7   6   6         18.02         14.98         2.90 o                         
  -7   7   6          8.16          8.03         2.17 o                         
  -6   7   6          3.05          3.68         1.51 o                         
  -5   7   6          7.29          7.61         1.75 o                         
  -4   7   6          8.25          7.39         1.13 o                         
  -3   7   6         15.09         13.72         1.56 o                         
  -2   7   6          4.11          3.98         0.83 o                         
  -1   7   6         69.14         70.71         4.35 o                         
   0   7   6         97.31         96.56         3.37 o                         
   1   7   6          6.63          5.04         0.74 o                         
   2   7   6          5.76          6.46         1.72 o                         
   3   7   6         20.70         21.01         2.16 o                         
   4   7   6         10.90         10.69         2.36 o                         
   5   7   6          1.02          0.00         0.79 o                         
   6   7   6          0.08          0.24         0.85 o                         
  -6   8   6          6.24          3.87         1.51 o                         
  -5   8   6          2.16          0.91         0.60 o                         
  -4   8   6          7.51          7.97         1.87 o                         
  -3   8   6          8.06          7.64         1.93 o                         
  -2   8   6         44.31         42.20         2.79 o                         
  -1   8   6         40.12         40.10         2.56 o                         
   0   8   6          1.01          0.54         0.46 o                         
   1   8   6         13.44         13.68         2.42 o                         
   2   8   6          1.53          1.72         0.69 o                         
   3   8   6          1.16          2.66         1.15 o                         
   4   8   6          4.04          5.26         1.75 o                         
   5   8   6         18.40         20.24         3.26 o                         
  -5   9   6         14.51         15.89         2.84 o                         
  -4   9   6         11.47         10.87         2.30 o                         
  -3   9   6         15.03         15.89         2.72 o                         
  -2   9   6          4.92          4.90         1.01 o                         
  -1   9   6         24.61         23.69         2.15 o                         
   0   9   6         17.56         17.02         1.83 o                         
   1   9   6         35.75         30.79         2.49 o                         
   2   9   6         31.71         32.48         7.31 o                         
   3   9   6          9.35         14.14         2.72 o                         
   4   9   6          6.56          5.20         1.69 o                         
   5   9   6         16.06         14.26         2.84 o                         
  -4  10   6          6.69          5.92         1.87 o                         
  -3  10   6         17.44         18.55         2.96 o                         
  -2  10   6          3.08          1.93         1.15 o                         
  -1  10   6          1.03          1.28         0.62 o                         
   0  10   6          1.69          0.67         0.60 o                         
   1  10   6          1.28          1.75         1.09 o                         
   2  10   6          7.68          4.65         1.57 o                         
   3  10   6          4.47          3.50         1.51 o                         
  -2  11   6         14.31         11.72         2.54 o                         
  -1  11   6          6.37          4.11         1.57 o                         
   0  11   6          4.98          5.20         1.57 o                         
   1  11   6          3.73          1.33         0.97 o                         
  -8   1   7         20.70         22.24         2.41 o                         
  -7   1   7         21.15         24.53         2.43 o                         
  -6   1   7         33.36         37.65         2.28 o                         
  -5   1   7         65.93         68.04         4.34 o                         
  -4   1   7         19.63         18.73         1.52 o                         
  -3   1   7         59.92         64.27         4.34 o                         
  -2   1   7        128.82        148.31         5.36 o                         
  -1   1   7         63.10         67.17         3.44 o                         
   0   1   7        104.18        102.58         4.31 o                         
   1   1   7         36.29         40.78         4.29 o                         
   2   1   7          0.83          1.46         0.55 o                         
   3   1   7          8.22          6.08         0.84 o                         
   4   1   7         17.01         15.76         1.15 o                         
   5   1   7          8.63          9.14         1.25 o                         
   6   1   7         27.07         24.03         1.81 o                         
   7   1   7         17.44         13.29         2.42 o                         
  -8   2   7         15.50         17.55         1.76 o                         
  -7   2   7         25.02         26.07         2.00 o                         
  -6   2   7          9.69         13.42         1.39 o                         
  -5   2   7         70.06         72.87         3.64 o                         
  -4   2   7         48.39         52.79         2.70 o                         
  -3   2   7         46.83         45.06         2.28 o                         
  -2   2   7         93.28         95.09         6.93 o                         
  -1   2   7         28.50         29.40         3.20 o                         
   0   2   7         50.00         51.35         2.97 o                         
   1   2   7         87.39         91.36         4.06 o                         
   2   2   7         35.44         35.61         2.78 o                         
   3   2   7          7.19          8.05         1.26 o                         
   4   2   7         26.52         25.27         1.76 o                         
   5   2   7          3.64          3.27         1.21 o                         
   6   2   7         17.41         15.16         2.54 o                         
   7   2   7          5.43          5.26         1.63 o                         
  -8   3   7          1.12          0.40         0.66 o                         
  -7   3   7          1.67          1.87         0.77 o                         
  -6   3   7          5.71          5.62         0.93 o                         
  -5   3   7         20.61         18.99         2.00 o                         
  -4   3   7         11.13         11.05         1.14 o                         
  -3   3   7          9.11         10.11         1.07 o                         
  -2   3   7         10.14         10.03         1.01 o                         
  -1   3   7         13.03         13.30         2.02 o                         
   0   3   7         37.96         37.66         2.56 o                         
   1   3   7          3.42          2.84         0.92 o                         
   2   3   7          0.86          0.74         0.57 o                         
   3   3   7          2.38          3.11         0.81 o                         
   4   3   7          0.42          0.00         0.42 o                         
   5   3   7          3.30          3.22         0.91 o                         
   6   3   7          1.55          1.75         0.91 o                         
   7   3   7          1.09          0.06         0.66 o                         
  -8   4   7         13.45         12.63         2.54 o                         
  -7   4   7         12.57         10.91         1.60 o                         
  -6   4   7          8.58         10.36         1.41 o                         
  -5   4   7         18.10         16.44         1.79 o                         
  -4   4   7         36.41         35.54         3.22 o                         
  -3   4   7         84.58         82.31         3.12 o                         
  -2   4   7         96.96         97.16         6.43 o                         
  -1   4   7         72.63         76.07         2.80 o                         
   0   4   7         54.57         60.22         5.74 o                         
   1   4   7         14.39         13.74         1.57 o                         
   2   4   7         22.21         22.96         3.26 o                         
   3   4   7          0.22          0.52         0.62 o                         
   4   4   7         11.00         11.94         1.59 o                         
   5   4   7          5.71          6.56         1.28 o                         
   6   4   7          3.94          3.44         1.39 o                         
   7   4   7          3.40          1.99         1.09 o                         
  -7   5   7         16.91         18.55         3.02 o                         
  -6   5   7          5.51          5.20         1.10 o                         
  -5   5   7         17.12         18.49         1.90 o                         
  -4   5   7         29.65         33.09         2.47 o                         
  -3   5   7         17.35         17.45         1.45 o                         
  -2   5   7         38.88         35.53         1.99 o                         
  -1   5   7         30.85         28.82         1.77 o                         
   0   5   7         23.43         29.60         3.78 o                         
   1   5   7         29.77         30.89         2.37 o                         
   2   5   7         61.14         58.05         3.25 o                         
   3   5   7         21.94         23.02         3.14 o                         
   4   5   7          4.71          4.88         1.08 o                         
   5   5   7         13.36         13.35         1.80 o                         
   6   5   7          2.96          3.32         1.39 o                         
  -7   6   7          3.72          6.83         1.93 o                         
  -6   6   7          0.35          0.31         0.42 o                         
  -5   6   7          3.15          2.07         0.97 o                         
  -4   6   7          3.93          4.81         1.00 o                         
  -3   6   7          6.41          7.34         0.98 o                         
  -2   6   7         43.77         43.03         2.28 o                         
  -1   6   7          3.60          2.92         0.66 o                         
   0   6   7          0.95          1.39         0.57 o                         
   1   6   7         10.17          9.29         1.30 o                         
   2   6   7          5.45          8.70         2.11 o                         
   3   6   7         10.11         12.20         2.48 o                         
   4   6   7          6.28          5.75         1.25 o                         
   5   6   7          2.05          4.11         1.63 o                         
   6   6   7          1.20          1.87         1.15 o                         
  -6   7   7         24.37         22.35         3.38 o                         
  -5   7   7         11.09          7.99         1.34 o                         
  -4   7   7         28.11         23.53         2.11 o                         
  -3   7   7         19.09         18.40         1.56 o                         
  -2   7   7         24.25         22.13         1.68 o                         
  -1   7   7         39.41         38.77         2.60 o                         
   0   7   7         10.14          9.08         1.04 o                         
   1   7   7         29.58         32.50         3.81 o                         
   2   7   7         19.39         21.38         3.14 o                         
   3   7   7          3.30          3.92         1.39 o                         
   4   7   7          6.07          4.31         1.24 o                         
   5   7   7         17.54         13.95         2.84 o                         
  -5   8   7         15.51          9.79         2.11 o                         
  -4   8   7         18.75         17.83         1.91 o                         
  -3   8   7          9.25          9.11         1.16 o                         
  -2   8   7          6.54          7.20         1.01 o                         
  -1   8   7          9.30          7.32         1.55 o                         
   0   8   7          7.51          5.79         1.36 o                         
   1   8   7          7.42          4.11         1.45 o                         
   2   8   7         17.27         18.12         3.02 o                         
   3   8   7          2.20          1.35         1.48 o                         
   4   8   7          5.63          6.95         2.11 o                         
  -4   9   7          0.68          0.85         0.85 o                         
  -3   9   7          0.13          0.33         0.53 o                         
  -2   9   7          0.42          0.00         0.38 o                         
  -1   9   7          4.00          2.40         1.03 o                         
   0   9   7          6.12          5.96         1.11 o                         
   1   9   7          5.12          4.11         1.51 o                         
   2   9   7          2.12          5.92         1.99 o                         
   3   9   7          0.28          0.00         0.91 o                         
  -2  10   7          5.79          5.01         1.69 o                         
  -1  10   7         15.51         12.20         1.69 o                         
   0  10   7         16.23         14.75         1.82 o                         
   1  10   7          6.65          5.13         1.69 o                         
  -7   0   8         27.51         33.59         4.41 o                         
  -6   0   8         51.14         66.51         5.92 o                         
  -5   0   8         24.35         34.61         4.11 o                         
  -4   0   8         49.36         56.60         5.07 o                         
  -3   0   8          3.44          3.08         1.21 o                         
  -2   0   8         35.83         39.08         4.05 o                         
  -1   0   8         27.17         34.25         3.68 o                         
   0   0   8         74.91         87.89         5.98 o                         
   1   0   8         28.41         31.77         3.56 o                         
   2   0   8         16.88         14.32         2.48 o                         
   3   0   8         70.54         63.48         7.01 o                         
   4   0   8         20.46         19.27         2.90 o                         
   5   0   8          7.76          6.46         1.87 o                         
   6   0   8         16.66         17.64         2.90 o                         
  -7   1   8         10.80         10.47         1.33 o                         
  -6   1   8          8.84          7.13         1.65 o                         
  -5   1   8          8.90          9.63         1.63 o                         
  -4   1   8         32.78         35.69         2.85 o                         
  -3   1   8          5.25          6.22         1.17 o                         
  -2   1   8          2.46          2.85         0.83 o                         
  -1   1   8          2.56          2.44         0.84 o                         
   0   1   8          8.31          9.35         1.41 o                         
   1   1   8          5.08          4.97         1.03 o                         
   2   1   8          2.95          2.94         0.83 o                         
   3   1   8         49.17         46.47         2.51 o                         
   4   1   8         47.59         45.37         2.53 o                         
   5   1   8          2.68          2.58         0.64 o                         
   6   1   8          0.85          0.42         1.03 o                         
  -7   2   8          7.18          6.15         1.03 o                         
  -6   2   8         14.50         13.46         1.98 o                         
  -5   2   8          8.25          7.34         1.39 o                         
  -4   2   8         10.18         13.06         1.75 o                         
  -3   2   8         10.56         13.10         1.73 o                         
  -2   2   8          6.95          9.30         1.40 o                         
  -1   2   8         25.74         27.62         2.39 o                         
   0   2   8         18.47         18.72         1.96 o                         
   1   2   8         40.23         43.05         2.96 o                         
   2   2   8          4.72          4.75         1.66 o                         
   3   2   8          9.46          7.14         1.27 o                         
   4   2   8          1.35          0.90         0.50 o                         
   5   2   8          2.14          1.38         0.65 o                         
   6   2   8          8.84          5.94         1.26 o                         
  -7   3   8         20.83         20.89         3.20 o                         
  -6   3   8         15.69         15.70         1.62 o                         
  -5   3   8         15.96         18.42         1.74 o                         
  -4   3   8         30.90         35.04         2.88 o                         
  -3   3   8         44.88         50.91         3.39 o                         
  -2   3   8         29.89         30.23         2.55 o                         
  -1   3   8         23.44         28.64         2.75 o                         
   0   3   8         20.35         20.91         2.07 o                         
   1   3   8         29.78         31.27         2.52 o                         
   2   3   8          8.95          8.12         1.34 o                         
   3   3   8          8.97          7.64         1.36 o                         
   4   3   8          3.96          4.40         0.84 o                         
   5   3   8          4.08          3.34         1.18 o                         
   6   3   8         14.55         11.48         2.42 o                         
  -6   4   8          1.56          0.82         0.54 o                         
  -5   4   8          0.78          1.14         0.48 o                         
  -4   4   8         13.79         15.71         1.93 o                         
  -3   4   8          7.55          7.90         1.38 o                         
  -2   4   8         15.73         17.54         1.96 o                         
  -1   4   8          6.04          4.84         1.54 o                         
   0   4   8          0.05          0.11         0.49 o                         
   1   4   8          3.12          2.28         0.75 o                         
   2   4   8          8.02          9.27         3.44 o                         
   3   4   8         10.37          9.84         1.90 o                         
   4   4   8          2.41          2.96         0.98 o                         
   5   4   8          1.43          0.95         0.67 o                         
  -6   5   8          4.99          3.11         1.00 o                         
  -5   5   8          4.07          3.23         1.19 o                         
  -4   5   8          4.21          3.38         0.96 o                         
  -3   5   8         20.07         23.63         2.34 o                         
  -2   5   8          6.59          3.67         1.93 o                         
  -1   5   8         19.17         18.75         2.00 o                         
   0   5   8          8.29         10.10         2.05 o                         
   1   5   8          2.82          3.66         2.24 o                         
   2   5   8         18.73         16.67         3.35 o                         
   3   5   8          9.95          7.61         2.05 o                         
   4   5   8          4.55          5.13         1.28 o                         
   5   5   8          1.73          2.54         1.05 o                         
  -5   6   8         16.71         15.85         2.04 o                         
  -4   6   8         27.53         27.23         2.56 o                         
  -3   6   8         22.92         20.59         2.17 o                         
  -2   6   8          3.37          3.48         1.09 o                         
  -1   6   8         24.90         26.47         2.43 o                         
   0   6   8         11.07         13.37         1.77 o                         
   1   6   8          5.28          6.01         1.36 o                         
   2   6   8         15.77         18.73         3.08 o                         
   3   6   8         20.46         20.66         3.26 o                         
   4   6   8          8.85         10.77         1.76 o                         
  -4   7   8          5.96          6.78         1.57 o                         
  -3   7   8          7.86          8.11         2.27 o                         
  -2   7   8          2.82          1.00         2.05 o                         
  -1   7   8         14.29         11.68         1.66 o                         
   0   7   8          8.07         10.45         2.24 o                         
   1   7   8         11.11         10.87         2.36 o                         
   2   7   8          1.68          1.27         0.79 o                         
   3   7   8          0.12          0.24         0.61 o                         
  -3   8   8          1.70          1.60         0.74 o                         
  -2   8   8          9.53          5.41         1.21 o                         
  -1   8   8         12.13         10.15         2.24 o                         
   0   8   8          1.04          2.48         1.21 o                         
   1   8   8          9.53          6.71         1.99 o                         
   2   8   8          4.62          4.29         1.75 o                         
  -6   1   9         19.51         19.24         2.37 o                         
  -5   1   9         15.25         16.83         2.18 o                         
  -4   1   9          1.31          1.26         1.69 o                         
  -3   1   9          7.62          8.20         2.08 o                         
  -2   1   9         14.67         16.65         2.03 o                         
  -1   1   9          8.98         12.11         1.75 o                         
   0   1   9         15.48         13.78         1.81 o                         
   1   1   9         30.24         34.45         4.08 o                         
   2   1   9          7.04          9.16         1.54 o                         
   3   1   9          6.05          5.82         1.03 o                         
   4   1   9         17.02         13.16         1.84 o                         
   5   1   9          5.95          4.12         1.14 o                         
  -6   2   9          8.75         10.94         1.81 o                         
  -5   2   9         11.09         11.79         1.83 o                         
  -4   2   9          8.98          8.31         1.54 o                         
  -3   2   9          1.15          1.17         0.64 o                         
  -2   2   9         12.75         15.20         1.90 o                         
  -1   2   9          6.39          6.72         1.26 o                         
   0   2   9          5.46          7.18         1.34 o                         
   1   2   9         30.78         33.47         2.79 o                         
   2   2   9         26.99         26.81         2.54 o                         
   3   2   9          9.08          8.81         1.37 o                         
   4   2   9         17.83         17.10         2.89 o                         
  -5   3   9          3.28          3.70         1.09 o                         
  -4   3   9          4.84          6.64         1.45 o                         
  -3   3   9          0.53          0.47         1.24 o                         
  -2   3   9          1.45          0.45         0.97 o                         
  -1   3   9          1.80          1.35         1.06 o                         
   0   3   9         16.05         14.32         2.14 o                         
   1   3   9          3.25          2.33         0.75 o                         
   2   3   9          0.35          1.24         0.88 o                         
   3   3   9          0.19          0.00         0.67 o                         
   4   3   9          0.64          0.59         0.66 o                         
  -5   4   9         17.59         18.90         2.32 o                         
  -4   4   9         11.39         12.54         1.86 o                         
  -3   4   9         20.27         20.56         2.33 o                         
  -2   4   9         13.05         14.57         1.94 o                         
  -1   4   9          8.03          8.95         1.60 o                         
   0   4   9         12.24         11.60         1.71 o                         
   1   4   9          3.17          3.28         1.03 o                         
   2   4   9         12.18         10.08         2.81 o                         
   3   4   9          6.01          5.13         1.75 o                         
   4   4   9          5.34          3.76         1.51 o                         
  -4   5   9          3.91          5.28         1.18 o                         
  -3   5   9          6.58          5.16         1.25 o                         
  -2   5   9          2.64          3.97         1.87 o                         
  -1   5   9         12.33         14.01         1.94 o                         
   0   5   9          4.82          4.83         1.69 o                         
   1   5   9         10.64         11.02         1.68 o                         
   2   5   9         16.25         15.59         3.02 o                         
   3   5   9         13.79         11.39         1.84 o                         
  -3   6   9          0.96          0.14         0.58 o                         
  -2   6   9          4.05          3.93         1.45 o                         
  -1   6   9          2.12          1.17         1.51 o                         
   0   6   9          2.46          2.10         0.74 o                         
   1   6   9          3.74          5.68         2.11 o                         
   2   6   9          7.55          8.28         2.24 o                         
  -1   7   9          2.54          3.00         1.00 o                         
   0   7   9          7.02         11.05         2.48 o                         
  -4   0  10          7.31          7.43         2.05 o                         
  -3   0  10          1.90          1.09         1.09 o                         
  -2   0  10          7.72          5.80         1.81 o                         
  -1   0  10          9.15         12.02         2.60 o                         
   0   0  10         24.66         28.09         3.93 o                         
   1   0  10         14.98         15.04         2.90 o                         
   2   0  10          1.96          5.26         1.81 o                         
  -4   1  10          4.52          3.72         1.27 o                         
  -3   1  10          5.35          5.75         1.78 o                         
  -2   1  10          1.16          0.66         0.58 o                         
  -1   1  10          0.42          0.48         0.65 o                         
   0   1  10          8.24          8.92         1.62 o                         
   1   1  10          4.21          4.17         1.10 o                         
   2   1  10          9.54          9.68         1.65 o                         
  -3   2  10          7.54          5.51         1.33 o                         
  -2   2  10          2.96          2.67         0.98 o                         
  -1   2  10          4.14          4.25         1.16 o                         
   0   2  10          2.87          1.79         1.84 o                         
   1   2  10         17.52         17.53         3.50 o                         
   2   2  10          2.21          2.20         1.84 o                         
  -3   3  10         13.69         10.99         2.75 o                         
  -2   3  10          9.15          9.29         1.67 o                         
  -1   3  10          9.72         10.33         1.71 o                         
   0   3  10          4.28          5.56         1.27 o                         
   1   3  10         14.25         12.63         2.57 o                         
  -2   4  10          4.11          2.58         1.06 o                         
  -1   4  10          5.76          4.53         1.22 o                         
   0   4  10          0.43          0.00         0.64 o                         
                                                                                
